# Supplementary material for: Comparative physiological and transcriptomic analyses reveal the mechanisms of CO2 enrichment in promoting the growth and quality in Lactuca sativa
Source: PLoS One. 2023 Feb 3;18(2):e0278159. doi: 10.1371/journal.pone.0278159 (PMC9897578; doi:10.1371/journal.pone.0278159)
Supplement: S3 Table — (XLSX) [file pone.0278159.s004.xlsx]

## Sheet: Sheet1
S3 Table. Functional annotation of new genes in Lactuca_sativa
#GeneID	COG_class	COG_class_annotation	GO_annotation	KEGG_annotation	KEGG_pathway_annotation	KOG_class	KOG_class_annotation	Pfam_annotation	Swissprot_annotation	eggNOG_class	eggNOG_class_annotation	nr_annotation
Lactuca_sativa_newGene_1739	--	--	--	--	--	--	--	--	--	D	Cell cycle control, cell division, chromosome partitioning	hypothetical protein CISIN_1g0008152mg, partial [Citrus sinensis]
Lactuca_sativa_newGene_2264	--	--	Molecular Function: nucleic acid binding (GO:0003676);; Molecular Function: zinc ion binding (GO:0008270);;	--	--	--	--	Zinc-finger of C2H2 type	--	R	General function prediction only	hypothetical protein VITISV_009309 [Vitis vinifera]
Lactuca_sativa_newGene_483	--	--	--	--	--	[L]	Replication, recombination and repair	--	--	L	Replication, recombination and repair	PREDICTED: oxidation resistance protein 1 [Nicotiana tomentosiformis]
Lactuca_sativa_newGene_2589	--	--	--	--	--	--	--	--	Alpha-amylase type B isozyme (Precursor) GN=AMY1.6 OS=Hordeum vulgare (Barley) PE=2 SV=2	--	--	--
Lactuca_sativa_newGene_2592	--	--	Biological Process: translational initiation (GO:0006413);; Cellular Component: macromolecular complex (GO:0032991);; Cellular Component: cytoplasmic part (GO:0044444);;	KEGG_annotation	KEGG_pathway_annotation	K03254|2.81416e-87|vvi:100244162|eukaryotic translation initiation factor 3 subunit A; K03254 translation initiation factor 3 subunit A (A)	../inputs/Lactuca_sativa.newGene.longest_transcript.fa.Kegg.pathway	--	--	PCI domain	Eukaryotic translation initiation factor 3 subunit A {ECO:0000255|HAMAP-Rule:MF_03000} GN=TIF3A1 OS=Nicotiana tabacum (Common tobacco) PE=2 SV=1	J	Translation, ribosomal structure and biogenesis	hypothetical protein JCGZ_23260 [Jatropha curcas]
Lactuca_sativa_newGene_1829	--	--	Molecular Function: serine-type carboxypeptidase activity (GO:0004185);; Cellular Component: extracellular region (GO:0005576);; Biological Process: proteolysis (GO:0006508);;	K16296|7.97305e-14|pmum:103335266|serine carboxypeptidase-like 18; K16296 serine carboxypeptidase-like clade I [EC:3.4.16.-] (A)	--	--	--	Serine carboxypeptidase	Serine carboxypeptidase-like 10 (Precursor) GN=F21P24.6 OS=Arabidopsis thaliana (Mouse-ear cress) PE=2 SV=1	O	Posttranslational modification, protein turnover, chaperones	unnamed protein product [Vitis vinifera]
Lactuca_sativa_newGene_2294	--	--	--	--	--	--	--	Leucine Rich repeats (2 copies);; Leucine rich repeat;; Leucine Rich Repeat	LRR receptor-like serine/threonine-protein kinase FLS2 (Precursor) GN=FLS2 OS=Arabidopsis thaliana (Mouse-ear cress) PE=1 SV=1	S	Function unknown	hypothetical protein POPTR_0012s01080g [Populus trichocarpa]
Lactuca_sativa_newGene_1821	--	--	--	--	--	--	--	FAR1 DNA-binding domain;; MULE transposase domain;; SWIM zinc finger	Protein FAR1-RELATED SEQUENCE 7 GN=FRS7 OS=Arabidopsis thaliana (Mouse-ear cress) PE=2 SV=1	S	Function unknown	PREDICTED: protein FAR1-RELATED SEQUENCE 7-like [Sesamum indicum]
Lactuca_sativa_newGene_1309	--	--	Molecular Function: aminopeptidase activity (GO:0004177);; Cellular Component: cytosol (GO:0005829);; Cellular Component: plasma membrane (GO:0005886);; Biological Process: gluconeogenesis (GO:0006094);; Biological Process: cytoskeleton organization (GO:0007010);; Molecular Function: metallopeptidase activity (GO:0008237);; Molecular Function: zinc ion binding (GO:0008270);; Biological Process: a…	K08776|4.01941e-30|tcc:TCM_037335|Aminopeptidase M1 isoform 1; K08776 puromycin-sensitive aminopeptidase [EC:3.4.11.-] (A)	--	--	--	ERAP1-like C-terminal domain	Aminopeptidase M1 GN=APM1 OS=Arabidopsis thaliana (Mouse-ear cress) PE=1 SV=1	EO	Amino acid transport and metabolism;; Posttranslational modification, protein turnover, chaperones	unnamed protein product [Coffea canephora]
Lactuca_sativa_newGene_2845	[S]	Function unknown	Molecular Function: structural molecule activity (GO:0005198);; Biological Process: iron-sulfur cluster assembly (GO:0016226);; Molecular Function: iron-sulfur cluster binding (GO:0051536);;	K13628|1.18831e-69|gmx:100792861|iron-sulfur assembly protein IscA-like 1, mitochondrial-like; K13628 iron-sulfur cluster assembly protein (A)	--	--	--	--	Iron-sulfur assembly protein IscA-like 1, mitochondrial (Precursor) GN=At2g16710 OS=Arabidopsis thaliana (Mouse-ear cress) PE=2 SV=2	P	Inorganic ion transport and metabolism	PREDICTED: iron-sulfur assembly protein IscA-like 1, mitochondrial-like isoform X1 [Glycine max]
Lactuca_sativa_newGene_817	--	--	Cellular Component: extracellular region (GO:0005576);; Cellular Component: plasmodesma (GO:0009506);;	--	--	--	--	Salt stress response/antifungal;; Salt stress response/antifungal	Cysteine-rich repeat secretory protein 12 (Precursor) GN=CRRSP12 OS=Arabidopsis thaliana (Mouse-ear cress) PE=1 SV=2	R	General function prediction only	PREDICTED: cysteine-rich repeat secretory protein 60-like [Sesamum indicum]
Lactuca_sativa_newGene_141	--	--	Molecular Function: sequence-specific DNA binding transcription factor activity (GO:0003700);; Cellular Component: nucleus (GO:0005634);; Biological Process: regulation of transcription, DNA-templated (GO:0006355);; Molecular Function: sequence-specific DNA binding (GO:0043565);;	--	--	--	--	Associated with HOX	Homeobox protein BEL1 homolog GN=MYC6.12 OS=Arabidopsis thaliana (Mouse-ear cress) PE=1 SV=2	K	Transcription	PREDICTED: homeobox protein BEL1 homolog [Eucalyptus grandis]
Lactuca_sativa_newGene_1646	--	--	--	--	--	--	--	--	--	R	General function prediction only	PREDICTED: putative F-box/kelch-repeat protein At1g15680 [Sesamum indicum]
Lactuca_sativa_newGene_1781	--	--	Molecular Function: binding (GO:0005488);;	--	--	--	--	Domain of unknown function (DUF4413)	Zinc finger BED domain-containing protein RICESLEEPER 2 OS=Oryza sativa subsp. japonica (Rice) PE=2 SV=1	L	Replication, recombination and repair	PREDICTED: zinc finger BED domain-containing protein RICESLEEPER 2-like [Sesamum indicum]
Lactuca_sativa_newGene_2917	--	--	--	K10908|1.03597e-06|csv:101214329|DNA-directed RNA polymerase 3, chloroplastic-like; K10908 DNA-directed RNA polymerase, mitochondrial [EC:2.7.7.6] (A)	--	--	--	--	--	--	--	hypothetical protein M569_09836 [Genlisea aurea]
Lactuca_sativa_newGene_613	--	--	--	--	--	--	--	Yos1-like	--	S	Function unknown	unnamed protein product [Vitis vinifera]
Lactuca_sativa_newGene_1281	[KL]	Transcription;; Replication, recombination and repair	Molecular Function: DNA binding (GO:0003677);; Molecular Function: chromatin binding (GO:0003682);; Molecular Function: helicase activity (GO:0004386);; Molecular Function: protein binding (GO:0005515);; Molecular Function: ATP binding (GO:0005524);; Cellular Component: nucleus (GO:0005634);; Cellular Component: cytosol (GO:0005829);; Biological Process: regulation of transcription, DNA-templated…	K11647|0|tcc:TCM_005306|Chromatin remodeling complex subunit; K11647 SWI/SNF-related matrix-associated actin-dependent regulator of chromatin subfamily A member 2/4 [EC:3.6.4.-] (A)	--	--	--	SNF2 family N-terminal domain;; Helicase conserved C-terminal domain;; DEAD/DEAH box helicase	ATP-dependent helicase BRM OS=Arabidopsis thaliana (Mouse-ear cress) PE=1 SV=1	K	Transcription	Chromatin remodeling complex subunit [Theobroma cacao]
Lactuca_sativa_newGene_1140	--	--	Cellular Component: endosome (GO:0005768);; Cellular Component: Golgi apparatus (GO:0005794);; Cellular Component: trans-Golgi network (GO:0005802);; Biological Process: steroid biosynthetic process (GO:0006694);; Biological Process: alcohol biosynthetic process (GO:0046165);;	--	--	--	--	--	--	R	General function prediction only	unknown [Arabidopsis thaliana]
Lactuca_sativa_newGene_3022	[CE]	Energy production and conversion;; Amino acid transport and metabolism	Molecular Function: magnesium ion binding (GO:0000287);; Molecular Function: 3-isopropylmalate dehydrogenase activity (GO:0003862);; Biological Process: leucine biosynthetic process (GO:0009098);; Cellular Component: chloroplast (GO:0009507);; Molecular Function: NAD binding (GO:0051287);; Biological Process: oxidation-reduction process (GO:0055114);;	KEGG_annotation	KEGG_pathway_annotation	K00052|0|pper:PRUPE_ppa006579mg|hypothetical protein; K00052 3-isopropylmalate dehydrogenase [EC:1.1.1.85] (A)	../inputs/Lactuca_sativa.newGene.longest_transcript.fa.Kegg.pathway	--	--	Isocitrate/isopropylmalate dehydrogenase	3-isopropylmalate dehydrogenase, chloroplastic (Precursor) OS=Brassica napus (Rape) PE=2 SV=1	E	Amino acid transport and metabolism	hypothetical protein PRUPE_ppa006579mg [Prunus persica]
Lactuca_sativa_newGene_1849	--	--	Cellular Component: mitochondrion (GO:0005739);; Biological Process: metabolic process (GO:0008152);; Cellular Component: cytoplasmic membrane-bounded vesicle (GO:0016023);; Molecular Function: transferase activity (GO:0016740);;	KEGG_annotation	KEGG_pathway_annotation	K15397|5.6392e-24|vvi:100263120|3-ketoacyl-CoA synthase 17-like; K15397 3-ketoacyl-CoA synthase [EC:2.3.1.199] (A)	../inputs/Lactuca_sativa.newGene.longest_transcript.fa.Kegg.pathway	--	--	--	3-ketoacyl-CoA synthase 1 GN=T25K16.11 OS=Arabidopsis thaliana (Mouse-ear cress) PE=2 SV=1	Q	Secondary metabolites biosynthesis, transport and catabolism	hypothetical protein EUGRSUZ_B01484 [Eucalyptus grandis]
Lactuca_sativa_newGene_2215	[RTKL]	General function prediction only;; Signal transduction mechanisms;; Transcription;; Replication, recombination and repair	Molecular Function: protein serine/threonine kinase activity (GO:0004674);; Molecular Function: ATP binding (GO:0005524);; Biological Process: protein phosphorylation (GO:0006468);;	--	--	[T]	Signal transduction mechanisms	Protein kinase domain;; Protein tyrosine kinase	Casein kinase I isoform delta-like GN=At4g26100 OS=Arabidopsis thaliana (Mouse-ear cress) PE=2 SV=2	T	Signal transduction mechanisms	PREDICTED: uncharacterized protein LOC105159627 [Sesamum indicum]
Lactuca_sativa_newGene_551	--	--	--	--	--	--	--	--	--	--	--	unnamed protein product [Vitis vinifera]
Lactuca_sativa_newGene_871	--	--	--	--	--	--	--	Transposase-associated domain	--	--	--	transposon protein, putative, CACTA, En/Spm sub-class [Oryza sativa Japonica Group]
Lactuca_sativa_newGene_570	[M]	Cell wall/membrane/envelope biogenesis	--	KEGG_annotation	KEGG_pathway_annotation	K07765|2.84942e-106|tcc:TCM_026662|Protease m50 membrane-bound transcription factor site 2 protease, putative; K07765 S2P endopeptidase [EC:3.4.24.85] (A)	../inputs/Lactuca_sativa.newGene.longest_transcript.fa.Kegg.pathway	--	--	Peptidase family M50	--	O	Posttranslational modification, protein turnover, chaperones	Protease m50 membrane-bound transcription factor site 2 protease, putative [Theobroma cacao]
Lactuca_sativa_newGene_2864	[RTKL]	General function prediction only;; Signal transduction mechanisms;; Transcription;; Replication, recombination and repair	Molecular Function: protein serine/threonine kinase activity (GO:0004674);; Molecular Function: ATP binding (GO:0005524);; Cellular Component: nucleus (GO:0005634);; Cellular Component: cytoplasm (GO:0005737);; Biological Process: protein phosphorylation (GO:0006468);;	--	--	[T]	Signal transduction mechanisms	Protein kinase domain;; Protein tyrosine kinase	Casein kinase I isoform delta-like GN=At4g26100 OS=Arabidopsis thaliana (Mouse-ear cress) PE=2 SV=2	T	Signal transduction mechanisms	PREDICTED: casein kinase I [Vitis vinifera]
Lactuca_sativa_newGene_109	--	--	--	KEGG_annotation	KEGG_pathway_annotation	K03363|1.4164e-41|cit:102608283|cell division cycle 20.1, cofactor of APC complex-like; K03363 cell division cycle 20, cofactor of APC complex (A)	../inputs/Lactuca_sativa.newGene.longest_transcript.fa.Kegg.pathway	--	--	--	Cell division cycle 20.1, cofactor of APC complex GN=F17M5.30 OS=Arabidopsis thaliana (Mouse-ear cress) PE=1 SV=1	D	Cell cycle control, cell division, chromosome partitioning	hypothetical protein CISIN_1g012679mg [Citrus sinensis]
Lactuca_sativa_newGene_3329	--	--	Cellular Component: ribosome (GO:0005840);; Biological Process: gene expression (GO:0010467);; Biological Process: cellular macromolecule biosynthetic process (GO:0034645);; Biological Process: primary metabolic process (GO:0044238);;	KEGG_annotation	KEGG_pathway_annotation	K02933|1.45166e-26|vvi:100247870|60S ribosomal protein L6, mitochondrial; K02933 large subunit ribosomal protein L6 (A)	../inputs/Lactuca_sativa.newGene.longest_transcript.fa.Kegg.pathway	--	--	--	60S ribosomal protein L6, mitochondrial GN=RPL6 OS=Marchantia polymorpha (Liverwort) PE=3 SV=2	J	Translation, ribosomal structure and biogenesis	hypothetical protein VITISV_009029 [Vitis vinifera]
Lactuca_sativa_newGene_820	[RTKL]	General function prediction only;; Signal transduction mechanisms;; Transcription;; Replication, recombination and repair	Molecular Function: nucleotide binding (GO:0000166);; Molecular Function: protein kinase activity (GO:0004672);; Biological Process: phosphorylation (GO:0016310);;	--	--	[T]	Signal transduction mechanisms	Protein kinase domain;; Protein tyrosine kinase	Probable receptor-like protein kinase At1g67000 (Precursor) GN=At1g67000 OS=Arabidopsis thaliana (Mouse-ear cress) PE=2 SV=2	T	Signal transduction mechanisms	PREDICTED: probable receptor-like protein kinase At5g39020 [Nicotiana tomentosiformis]
Lactuca_sativa_newGene_3323	--	--	--	--	--	--	--	Myb-like DNA-binding domain	--	R	General function prediction only	PREDICTED: uncharacterized protein LOC101205896 [Cucumis sativus]
Lactuca_sativa_newGene_804	--	--	--	--	--	[R]	General function prediction only	Integrase core domain	Endonuclease OS=Nicotiana tabacum (Common tobacco) PE=2 SV=1	R	General function prediction only	PREDICTED: uncharacterized protein LOC104898087 [Beta vulgaris subsp. vulgaris]
Lactuca_sativa_newGene_1109	--	--	--	--	--	--	--	--	--	S	Function unknown	BnaAnng13880D [Brassica napus]
Lactuca_sativa_newGene_2525	--	--	Cellular Component: chloroplast (GO:0009507);;	--	--	--	--	--	--	S	Function unknown	PREDICTED: uncharacterized protein LOC101308396 [Fragaria vesca subsp. vesca]
Lactuca_sativa_newGene_2464	[R]	General function prediction only	--	--	--	--	--	Alpha/beta hydrolase family;; Alpha/beta hydrolase family;; X-Pro dipeptidyl-peptidase (S15 family)	--	R	General function prediction only	PREDICTED: uncharacterized protein LOC104247929 isoform X4 [Nicotiana sylvestris]
Lactuca_sativa_newGene_1323	--	--	--	--	--	--	--	Nodulin-like	--	S	Function unknown	unnamed protein product [Coffea canephora]
Lactuca_sativa_newGene_2999	--	--	--	--	--	--	--	Reverse transcriptase (RNA-dependent DNA polymerase);; Endonuclease-reverse transcriptase;; Endonuclease/Exonuclease/phosphatase family	Uncharacterized mitochondrial protein AtMg01250 GN=AtMg01250 OS=Arabidopsis thaliana (Mouse-ear cress) PE=4 SV=1	R	General function prediction only	LINE-1 reverse transcriptase like, partial [Glycine soja]
Lactuca_sativa_newGene_1630	--	--	Molecular Function: potassium channel activity (GO:0005267);; Cellular Component: membrane (GO:0016020);; Biological Process: cellular component organization (GO:0016043);; Molecular Function: ion gated channel activity (GO:0022839);; Biological Process: cellular cation homeostasis (GO:0030003);; Biological Process: regulation of biological process (GO:0050789);; Biological Process: divalent meta…	K05389|6.03707e-103|pper:PRUPE_ppa008303mg|hypothetical protein; K05389 potassium channel subfamily K, other eukaryote (A)	--	--	--	Ion channel	Two-pore potassium channel 1 GN=MDF20.7 OS=Arabidopsis thaliana (Mouse-ear cress) PE=1 SV=2	P	Inorganic ion transport and metabolism	hypothetical protein PRUPE_ppa008303mg [Prunus persica]
Lactuca_sativa_newGene_1838	--	--	--	--	--	--	--	Myb-like DNA-binding domain	Protein PHR1-LIKE 1 GN=PHL1 OS=Arabidopsis thaliana (Mouse-ear cress) PE=1 SV=1	K	Transcription	PREDICTED: LOW QUALITY PROTEIN: protein PHR1-LIKE 1-like, partial [Solanum lycopersicum]
Lactuca_sativa_newGene_3461	--	--	--	--	--	--	--	Wound-induced protein	--	R	General function prediction only	PREDICTED: uncharacterized protein LOC100306608 [Glycine max]
Lactuca_sativa_newGene_2255	--	--	--	KEGG_annotation	KEGG_pathway_annotation	K00962|4.7314e-09|cic:CICLE_v10014159mg|hypothetical protein; K00962 polyribonucleotide nucleotidyltransferase [EC:2.7.7.8] (A)	../inputs/Lactuca_sativa.newGene.longest_transcript.fa.Kegg.pathway	--	--	--	Polyribonucleotide nucleotidyltransferase 2, mitochondrial (Precursor) GN=PNP2 OS=Arabidopsis thaliana (Mouse-ear cress) PE=2 SV=1	O	Posttranslational modification, protein turnover, chaperones	PREDICTED: polyribonucleotide nucleotidyltransferase 2, mitochondrial [Tarenaya hassleriana]
Lactuca_sativa_newGene_2923	[C]	Energy production and conversion	Biological Process: allantoin catabolic process (GO:0000256);; Biological Process: RNA splicing, via endonucleolytic cleavage and ligation (GO:0000394);; Molecular Function: ureidoglycolate hydrolase activity (GO:0004848);; Biological Process: proteolysis (GO:0006508);; Molecular Function: metallopeptidase activity (GO:0008237);; Biological Process: methionine biosynthetic process (GO:0009086);;	KEGG_annotation	KEGG_pathway_annotation	K18151|1.30374e-41|cic:CICLE_v10004873mg|hypothetical protein; K18151 ureidoglycolate amidohydrolase [EC:3.5.1.116] (A)	../inputs/Lactuca_sativa.newGene.longest_transcript.fa.Kegg.pathway	--	--	Aconitase family (aconitate hydratase)	Probable ureidoglycolate hydrolase (Precursor) GN=OsJ_36749 OS=Oryza sativa subsp. japonica (Rice) PE=1 SV=2	E	Amino acid transport and metabolism	hypothetical protein CICLE_v10004873mg [Citrus clementina]
Lactuca_sativa_newGene_186	--	--	--	--	--	--	--	Leucine rich repeat;; Leucine Rich repeats (2 copies);; Leucine Rich Repeat;; Leucine Rich repeat;; Leucine rich repeat;; Leucine Rich repeats (2 copies);; Leucine Rich Repeat;; Leucine rich repeat;; Leucine Rich repeat;; Leucine rich repeat	Receptor-like protein 2 (Precursor) GN=RLP2 OS=Arabidopsis thaliana (Mouse-ear cress) PE=2 SV=1	R	General function prediction only	LRR receptor-like kinase family protein [Medicago truncatula]
Lactuca_sativa_newGene_1778	--	--	Molecular Function: binding (GO:0005488);;	--	--	[R]	General function prediction only	--	Endonuclease OS=Nicotiana tabacum (Common tobacco) PE=2 SV=1	R	General function prediction only	unnamed protein product [Vitis vinifera]
Lactuca_sativa_newGene_1871	--	--	Molecular Function: transporter activity (GO:0005215);; Biological Process: response to abscisic acid (GO:0009737);; Biological Process: vesicle-mediated transport (GO:0016192);; Biological Process: pollen tube development (GO:0048868);;	--	--	[U]	Intracellular trafficking, secretion, and vesicular transport	Transport protein particle (TRAPP) component	--	U	Intracellular trafficking, secretion, and vesicular transport	PREDICTED: trafficking protein particle complex subunit 6B [Nicotiana tomentosiformis]
Lactuca_sativa_newGene_3065	[TZDR]	Signal transduction mechanisms;; Cytoskeleton;; Cell cycle control, cell division, chromosome partitioning;; General function prediction only	Molecular Function: calcium ion binding (GO:0005509);; Biological Process: response to endogenous stimulus (GO:0009719);; Biological Process: salicylic acid mediated signaling pathway (GO:0009863);; Biological Process: cellular response to stress (GO:0033554);; Biological Process: intracellular signal transduction (GO:0035556);; Biological Process: cellular biosynthetic process (GO:0044249);; Bio…	KEGG_annotation	KEGG_pathway_annotation	K13448|1.89219e-47|rcu:RCOM_1677910|Polcalcin Jun o, putative; K13448 calcium-binding protein CML (A)	../inputs/Lactuca_sativa.newGene.longest_transcript.fa.Kegg.pathway	[T]	Signal transduction mechanisms	EF hand;; EF-hand domain pair;; EF-hand domain pair;; EF-hand domain;; EF hand	Calcium-binding protein CML38 GN=CML38 OS=Arabidopsis thaliana (Mouse-ear cress) PE=2 SV=1	T	Signal transduction mechanisms	Polcalcin Jun o, putative [Ricinus communis]
Lactuca_sativa_newGene_1675	--	--	--	--	--	--	--	--	--	S	Function unknown	PREDICTED: nucleolin-like isoform X1 [Solanum tuberosum]
Lactuca_sativa_newGene_2572	[RTKL]	General function prediction only;; Signal transduction mechanisms;; Transcription;; Replication, recombination and repair	Cellular Component: plastid (GO:0009536);; Molecular Function: kinase activity (GO:0016301);;	--	--	[T]	Signal transduction mechanisms	Protein tyrosine kinase;; Protein kinase domain	Receptor-like protein kinase FERONIA (Precursor) GN=F26O13.190 OS=Arabidopsis thaliana (Mouse-ear cress) PE=1 SV=1	T	Signal transduction mechanisms	unnamed protein product [Coffea canephora]
Lactuca_sativa_newGene_2873	--	--	--	--	--	--	--	Plant mobile domain	Serine/threonine-protein phosphatase 7 long form homolog GN=At1g48120 OS=Arabidopsis thaliana (Mouse-ear cress) PE=2 SV=1	S	Function unknown	unnamed protein product [Vitis vinifera]
Lactuca_sativa_newGene_503	--	--	--	--	--	--	--	Kelch motif;; Kelch motif;; Kelch motif;; Galactose oxidase, central domain;; Galactose oxidase, central domain	F-box/kelch-repeat protein At3g27150 GN=At3g27150 OS=Arabidopsis thaliana (Mouse-ear cress) PE=2 SV=1	R	General function prediction only	unnamed protein product [Coffea canephora]
Lactuca_sativa_newGene_1165	--	--	Molecular Function: metal ion binding (GO:0046872);;	--	--	--	--	gag-polypeptide of LTR copia-type	--	R	General function prediction only	PREDICTED: uncharacterized protein LOC103844412 [Brassica rapa]
Lactuca_sativa_newGene_1227	--	--	--	--	--	--	--	Protein of unknown function (DUF 659);; BED zinc finger	--	R	General function prediction only	PREDICTED: uncharacterized protein LOC104772527 [Camelina sativa]
Lactuca_sativa_newGene_895	--	--	--	--	--	--	--	--	--	--	--	hypothetical protein MTR_2g083700 [Medicago truncatula]
Lactuca_sativa_newGene_1312	--	--	--	K14859|3.60245e-25|sly:101249211|peter Pan-like protein; K14859 ribosome biogenesis protein SSF1/2 (A)	--	--	--	--	Peter Pan-like protein GN=PPAN OS=Arabidopsis thaliana (Mouse-ear cress) PE=1 SV=1	J	Translation, ribosomal structure and biogenesis	PREDICTED: peter Pan-like protein [Solanum lycopersicum]
Lactuca_sativa_newGene_1749	--	--	--	--	--	--	--	TFIIS helical bundle-like domain	Probable mediator of RNA polymerase II transcription subunit 26b GN=K2A11.1 OS=Arabidopsis thaliana (Mouse-ear cress) PE=2 SV=1	S	Function unknown	hypothetical protein L484_004632 [Morus notabilis]
Lactuca_sativa_newGene_1112	[R]	General function prediction only	Molecular Function: protein kinase activity (GO:0004672);; Molecular Function: ATP binding (GO:0005524);; Biological Process: protein phosphorylation (GO:0006468);; Cellular Component: chloroplast (GO:0009507);;	K08869|4.48683e-27|pop:POPTR_0001s14410g|POPTRDRAFT_547970; ABC1 family protein; K08869 aarF domain-containing kinase (A)	--	--	--	--	Uncharacterized aarF domain-containing protein kinase At1g79600, chloroplastic (Precursor) GN=At1g79600 OS=Arabidopsis thaliana (Mouse-ear cress) PE=2 SV=1	R	General function prediction only	hypothetical protein CISIN_1g0460721mg, partial [Citrus sinensis]
Lactuca_sativa_newGene_889	--	--	--	--	--	--	--	--	--	T	Signal transduction mechanisms	hypothetical protein MIMGU_mgv1a004842mg [Erythranthe guttata]
Lactuca_sativa_newGene_1851	--	--	Molecular Function: nucleic acid binding (GO:0003676);; Molecular Function: zinc ion binding (GO:0008270);;	--	--	--	--	MULE transposase domain;; SWIM zinc finger;; PB1 domain	--	R	General function prediction only	hypothetical protein VITISV_009875 [Vitis vinifera]
Lactuca_sativa_newGene_75	--	--	--	--	--	--	--	--	--	F	Nucleotide transport and metabolism	PREDICTED: uncharacterized protein LOC102601271 [Solanum tuberosum]
Lactuca_sativa_newGene_3387	[S]	Function unknown	Biological Process: proteolysis (GO:0006508);; Molecular Function: peptidase activity (GO:0008233);; Biological Process: protein catabolic process (GO:0030163);;	K06891|5.26836e-22|sot:102601216|uncharacterized LOC102601216; K06891 ATP-dependent Clp protease adaptor protein ClpS (A)	--	--	--	ATP-dependent Clp protease adaptor protein ClpS	Protein NAP1 GN=T4C15.22 OS=Arabidopsis thaliana (Mouse-ear cress) PE=1 SV=2	S	Function unknown	PREDICTED: uncharacterized protein LOC104214399 [Nicotiana sylvestris]
Lactuca_sativa_newGene_1818	--	--	Molecular Function: binding (GO:0005488);;	--	--	[R]	General function prediction only	gag-polypeptide of LTR copia-type;; Reverse transcriptase (RNA-dependent DNA polymerase);; Reverse transcriptase (RNA-dependent DNA polymerase);; Reverse transcriptase (RNA-dependent DNA polymerase)	Endonuclease OS=Nicotiana tabacum (Common tobacco) PE=2 SV=1	R	General function prediction only	gag-pol fusion protein [Rhizophagus irregularis DAOM 197198w]
Lactuca_sativa_newGene_1694	--	--	--	--	--	--	--	--	Phosphatidylinositol/phosphatidylcholine transfer protein SFH6 GN=SFH6 OS=Arabidopsis thaliana (Mouse-ear cress) PE=2 SV=1	I	Lipid transport and metabolism	PREDICTED: phosphatidylinositol/phosphatidylcholine transfer protein SFH9 isoform X3 [Vitis vinifera]
Lactuca_sativa_newGene_2564	--	--	--	--	--	--	--	Domain of unknown function (DUF4413);; hAT family C-terminal dimerisation region;; BED zinc finger	Zinc finger BED domain-containing protein DAYSLEEPER GN=HAT OS=Arabidopsis thaliana (Mouse-ear cress) PE=1 SV=1	L	Replication, recombination and repair	PREDICTED: zinc finger BED domain-containing protein DAYSLEEPER-like [Nicotiana tomentosiformis]
Lactuca_sativa_newGene_1763	--	--	--	--	--	--	--	Gelsolin repeat	Villin-2 {ECO:0000303|PubMed:10631247} OS=Arabidopsis thaliana (Mouse-ear cress) PE=1 SV=2	Z	Cytoskeleton	PREDICTED: villin-2 [Nicotiana tomentosiformis]
Lactuca_sativa_newGene_2277	[LKJ]	Replication, recombination and repair;; Transcription;; Translation, ribosomal structure and biogenesis	Molecular Function: nucleic acid binding (GO:0003676);; Molecular Function: ATP binding (GO:0005524);; Molecular Function: ATP-dependent helicase activity (GO:0008026);;	K11594|0|mdm:103434392|DEAD-box ATP-dependent RNA helicase 37-like; K11594 ATP-dependent RNA helicase DDX3X [EC:3.6.4.13] (A)	--	[A]	RNA processing and modification	DEAD/DEAH box helicase;; Helicase conserved C-terminal domain	DEAD-box ATP-dependent RNA helicase 37 GN=RH37 OS=Arabidopsis thaliana (Mouse-ear cress) PE=2 SV=2	A	RNA processing and modification	PREDICTED: DEAD-box ATP-dependent RNA helicase 37-like [Sesamum indicum]
Lactuca_sativa_newGene_2884	--	--	Molecular Function: serine-type endopeptidase activity (GO:0004252);; Biological Process: proteolysis (GO:0006508);; Cellular Component: external side of plasma membrane (GO:0009897);; Biological Process: stomatal complex morphogenesis (GO:0010103);; Biological Process: regulation of cell proliferation (GO:0042127);; Molecular Function: identical protein binding (GO:0042802);; Biological Process:…	--	--	--	--	--	--	R	General function prediction only	transmembrane protein, putative [Medicago truncatula]
Lactuca_sativa_newGene_1266	--	--	Molecular Function: ATP binding (GO:0005524);; Cellular Component: mitochondrion (GO:0005739);; Molecular Function: electron carrier activity (GO:0009055);; Biological Process: response to cold (GO:0009409);; Cellular Component: chloroplast stroma (GO:0009570);; Cellular Component: stromule (GO:0010319);; Molecular Function: oxidoreductase activity (GO:0016491);; Biological Process: hydrogen pero…	KEGG_annotation	KEGG_pathway_annotation	K08232|2.34569e-08|pop:POPTR_0001s09830g|POPTRDRAFT_815070; Monodehydroascorbate reductase family protein; K08232 monodehydroascorbate reductase (NADH) [EC:1.6.5.4] (A)	../inputs/Lactuca_sativa.newGene.longest_transcript.fa.Kegg.pathway	--	--	--	UDP-galactose/UDP-glucose transporter 1 GN=UTR1 OS=Arabidopsis thaliana (Mouse-ear cress) PE=1 SV=1	R	General function prediction only	hypothetical protein POPTR_0001s09830g [Populus trichocarpa]
Lactuca_sativa_newGene_1704	[KL]	Transcription;; Replication, recombination and repair	Molecular Function: DNA binding (GO:0003677);; Molecular Function: helicase activity (GO:0004386);; Molecular Function: ATP binding (GO:0005524);; Biological Process: synapsis (GO:0007129);; Biological Process: reciprocal meiotic recombination (GO:0007131);; Biological Process: male meiosis (GO:0007140);; Biological Process: response to ionizing radiation (GO:0010212);; Biological Process: vegeta…	KEGG_annotation	KEGG_pathway_annotation	K10875|2.06675e-169|tcc:TCM_007044|DNA repair and recombination protein RAD54-like isoform 1; K10875 DNA repair and recombination protein RAD54 and RAD54-like protein [EC:3.6.4.-] (A)	../inputs/Lactuca_sativa.newGene.longest_transcript.fa.Kegg.pathway	[L]	Replication, recombination and repair	SNF2 family N-terminal domain;; Type III restriction enzyme, res subunit;; DEAD/DEAH box helicase	Protein CHROMATIN REMODELING 25 OS=Arabidopsis thaliana (Mouse-ear cress) PE=1 SV=1	L	Replication, recombination and repair	RAD54 isoform 5 [Theobroma cacao]
Lactuca_sativa_newGene_459	--	--	--	--	--	--	--	--	--	S	Function unknown	ubiquitin-protein ligase, putative [Ricinus communis]
Lactuca_sativa_newGene_3371	--	--	Biological Process: cellular response to drug (GO:0035690);; Biological Process: cellular response to cold (GO:0070417);; Biological Process: cellular response to osmotic stress (GO:0071470);;	--	--	[O]	Posttranslational modification, protein turnover, chaperones	Zinc knuckle;; Zinc knuckle	--	O	Posttranslational modification, protein turnover, chaperones	hypothetical protein CLUG_03387 [Clavispora lusitaniae ATCC 42720]
Lactuca_sativa_newGene_2494	[RTKL]	General function prediction only;; Signal transduction mechanisms;; Transcription;; Replication, recombination and repair	Molecular Function: kinase activity (GO:0016301);;	--	--	--	--	Protein tyrosine kinase;; Protein kinase domain	Putative receptor-like protein kinase At5g39000 (Precursor) GN=At5g39000 OS=Arabidopsis thaliana (Mouse-ear cress) PE=3 SV=1	T	Signal transduction mechanisms	PREDICTED: probable receptor-like protein kinase At5g38990 [Camelina sativa]
Lactuca_sativa_newGene_2303	--	--	Molecular Function: nucleic acid binding (GO:0003676);; Biological Process: DNA metabolic process (GO:0006259);;	--	--	--	--	gag-polypeptide of LTR copia-type;; gag-polypeptide of LTR copia-type	NAD(P)H:quinone oxidoreductase OS=Solanum tuberosum (Potato) PE=2 SV=1	R	General function prediction only	gag-pol fusion protein [Rhizophagus irregularis DAOM 197198w]
Lactuca_sativa_newGene_1745	[G]	Carbohydrate transport and metabolism	Biological Process: carbohydrate metabolic process (GO:0005975);; Molecular Function: 2-alkenal reductase [NAD(P)] activity (GO:0032440);; Molecular Function: fructose 1,6-bisphosphate 1-phosphatase activity (GO:0042132);; Biological Process: oxidation-reduction process (GO:0055114);;	KEGG_annotation	KEGG_pathway_annotation	K03841|0|sot:102590424|fructose-1,6-bisphosphatase, chloroplastic-like; K03841 fructose-1,6-bisphosphatase I [EC:3.1.3.11] (A)	../inputs/Lactuca_sativa.newGene.longest_transcript.fa.Kegg.pathway	--	--	Fructose-1-6-bisphosphatase	Fructose-1,6-bisphosphatase, chloroplastic (Precursor) OS=Oryza sativa subsp. japonica (Rice) PE=2 SV=1	G	Carbohydrate transport and metabolism	PREDICTED: fructose-1,6-bisphosphatase, chloroplastic-like [Nicotiana sylvestris]
Lactuca_sativa_newGene_2313	--	--	--	--	--	--	--	Probable lipid transfer;; Hydrophobic seed protein	--	R	General function prediction only	hypothetical protein POPTR_0003s08230g [Populus trichocarpa]
Lactuca_sativa_newGene_199	--	--	--	--	--	--	--	Leucine Rich Repeat;; F-box domain	F-box/LRR-repeat protein At3g59190 GN=At3g59190 OS=Arabidopsis thaliana (Mouse-ear cress) PE=2 SV=1	S	Function unknown	hypothetical protein VITISV_040899 [Vitis vinifera]
Lactuca_sativa_newGene_1233	--	--	Cellular Component: extracellular region (GO:0005576);; Biological Process: multicellular organismal development (GO:0007275);; Molecular Function: growth factor activity (GO:0008083);; Biological Process: cell proliferation (GO:0008283);; Biological Process: cell differentiation (GO:0030154);;	--	--	--	--	Phytosulfokine precursor protein (PSK)	Phytosulfokine-beta (Precursor) GN=PSK OS=Asparagus officinalis (Garden asparagus) PE=1 SV=1	R	General function prediction only	PREDICTED: phytosulfokines 3-like [Fragaria vesca subsp. vesca]
Lactuca_sativa_newGene_2776	--	--	Molecular Function: nucleic acid binding (GO:0003676);; Molecular Function: zinc ion binding (GO:0008270);;	--	--	--	--	FAR1 DNA-binding domain;; MULE transposase domain;; SWIM zinc finger	Protein FAR1-RELATED SEQUENCE 11 GN=FRS11 OS=Arabidopsis thaliana (Mouse-ear cress) PE=2 SV=1	S	Function unknown	PREDICTED: protein FAR1-RELATED SEQUENCE 11-like [Sesamum indicum]
Lactuca_sativa_newGene_1807	--	--	Molecular Function: DNA binding (GO:0003677);; Molecular Function: sequence-specific DNA binding transcription factor activity (GO:0003700);; Cellular Component: nucleus (GO:0005634);; Biological Process: regulation of transcription, DNA-templated (GO:0006355);; Biological Process: pollen development (GO:0009555);; Molecular Function: 2-alkenal reductase [NAD(P)] activity (GO:0032440);; Molecular…	--	--	[K]	Transcription	SRF-type transcription factor (DNA-binding and dimerisation domain)	MADS-box transcription factor 15 OS=Oryza sativa subsp. japonica (Rice) PE=1 SV=2	K	Transcription	hypothetical protein CISIN_1g0175112mg, partial [Citrus sinensis]
Lactuca_sativa_newGene_2239	--	--	--	--	--	--	--	--	Protein TORNADO 1 GN=MTE17.26 OS=Arabidopsis thaliana (Mouse-ear cress) PE=2 SV=1	S	Function unknown	PREDICTED: protein TORNADO 1 [Vitis vinifera]
Lactuca_sativa_newGene_2612	[U]	Intracellular trafficking, secretion, and vesicular transport	Molecular Function: chitinase activity (GO:0004568);; Cellular Component: endoplasmic reticulum (GO:0005783);; Cellular Component: Golgi apparatus (GO:0005794);; Biological Process: carbohydrate metabolic process (GO:0005975);; Biological Process: chitin catabolic process (GO:0006032);; Biological Process: protein retention in ER lumen (GO:0006621);; Biological Process: defense response signaling…	K10949|6.95185e-66|tcc:TCM_002905|ER lumen protein retaining receptor isoform 2; K10949 ER lumen protein retaining receptor (A)	--	[U]	Intracellular trafficking, secretion, and vesicular transport	CPSF A subunit region;; ER lumen protein retaining receptor;; ER lumen protein retaining receptor	ER lumen protein-retaining receptor GN=ERD2 OS=Petunia hybrida (Petunia) PE=2 SV=1	U	Intracellular trafficking, secretion, and vesicular transport	Endoplasmic reticulum retention defective 2B isoform 1 [Theobroma cacao]
Lactuca_sativa_newGene_2510	--	--	--	--	--	--	--	Glyoxalase-like domain;; Glyoxalase/Bleomycin resistance protein/Dioxygenase superfamily;; Glyoxalase/Bleomycin resistance protein/Dioxygenase superfamily	--	R	General function prediction only	unnamed protein product [Coffea canephora]
Lactuca_sativa_newGene_222	[KAD]	Transcription;; RNA processing and modification;; Cell cycle control, cell division, chromosome partitioning	Molecular Function: DNA binding (GO:0003677);; Molecular Function: chromatin binding (GO:0003682);; Molecular Function: sequence-specific DNA binding transcription factor activity (GO:0003700);; Cellular Component: nucleus (GO:0005634);; Biological Process: polyamine catabolic process (GO:0006598);; Biological Process: oligopeptide transport (GO:0006857);; Biological Process: response to wounding…	K09422|1.37459e-69|sita:101753857|myb-related protein Zm38-like; K09422 myb proto-oncogene protein, plant (A)	--	[K]	Transcription	Myb-like DNA-binding domain;; Myb-like DNA-binding domain	Transcription factor MYB32 GN=MYB32 OS=Arabidopsis thaliana (Mouse-ear cress) PE=2 SV=1	K	Transcription	PREDICTED: myb-related protein 308-like [Populus euphratica]
Lactuca_sativa_newGene_586	--	--	--	K01280|1.26601e-09|pxb:103932208|tripeptidyl-peptidase 2-like; K01280 tripeptidyl-peptidase II [EC:3.4.14.10] (A)	--	--	--	Tripeptidyl peptidase II	Tripeptidyl-peptidase 2 GN=TPP2 OS=Arabidopsis thaliana (Mouse-ear cress) PE=1 SV=1	O	Posttranslational modification, protein turnover, chaperones	hypothetical protein MIMGU_mgv1a000305mg [Erythranthe guttata]
Lactuca_sativa_newGene_443	--	--	--	KEGG_annotation	KEGG_pathway_annotation	K13459|6.70783e-41|cam:101511431|disease resistance protein At4g27190-like; K13459 disease resistance protein RPS2 (A)	../inputs/Lactuca_sativa.newGene.longest_transcript.fa.Kegg.pathway	--	--	Leucine Rich repeats (2 copies)	Probable disease resistance protein At4g27220 GN=At4g27220 OS=Arabidopsis thaliana (Mouse-ear cress) PE=2 SV=1	T	Signal transduction mechanisms	resistance protein candidate RGC2 [Lactuca sativa]
Lactuca_sativa_newGene_1756	[T]	Signal transduction mechanisms	Biological Process: response to superoxide (GO:0000303);; Molecular Function: protein binding (GO:0005515);; Cellular Component: nucleus (GO:0005634);; Cellular Component: cytosol (GO:0005829);; Cellular Component: plasma membrane (GO:0005886);; Biological Process: cell death (GO:0008219);; Biological Process: salicylic acid mediated signaling pathway (GO:0009863);; Biological Process: ethylene-a…	--	--	[T]	Signal transduction mechanisms	Protein-tyrosine phosphatase;; Tyrosine phosphatase family;; Dual specificity phosphatase, catalytic domain	Protein-tyrosine-phosphatase PTP1 GN=PTP1 OS=Arabidopsis thaliana (Mouse-ear cress) PE=1 SV=1	T	Signal transduction mechanisms	hypothetical protein JCGZ_17149 [Jatropha curcas]
Lactuca_sativa_newGene_2993	--	--	Cellular Component: chloroplast thylakoid membrane (GO:0009535);; Cellular Component: plastoglobule (GO:0010287);;	--	--	--	--	SOUL heme-binding protein	Heme-binding-like protein At3g10130, chloroplastic (Precursor) GN=At3g10130 OS=Arabidopsis thaliana (Mouse-ear cress) PE=2 SV=1	S	Function unknown	PREDICTED: heme-binding-like protein At3g10130, chloroplastic-like isoform X2 [Solanum tuberosum]
Lactuca_sativa_newGene_1324	--	--	--	--	--	--	--	--	Uncharacterized mitochondrial protein AtMg00810 GN=AtMg00810 OS=Arabidopsis thaliana (Mouse-ear cress) PE=4 SV=1	R	General function prediction only	gag-pol fusion protein [Rhizophagus irregularis DAOM 197198w]
Lactuca_sativa_newGene_868	--	--	Cellular Component: extracellular region (GO:0005576);;	--	--	--	--	Rare lipoprotein A (RlpA)-like double-psi beta-barrel;; Pollen allergen	Expansin-like B1 (Precursor) OS=Oryza sativa subsp. japonica (Rice) PE=2 SV=2	R	General function prediction only	PREDICTED: expansin-like B1 [Vitis vinifera]
Lactuca_sativa_newGene_3401	--	--	Molecular Function: nucleic acid binding (GO:0003676);; Molecular Function: zinc ion binding (GO:0008270);;	--	--	--	--	MuDR family transposase;; MULE transposase domain;; SWIM zinc finger	--	R	General function prediction only	hypothetical protein JCGZ_23520 [Jatropha curcas]
Lactuca_sativa_newGene_3029	--	--	--	--	--	--	--	gag-polypeptide of LTR copia-type;; Retrotransposon gag protein;; GAG-pre-integrase domain	Uncharacterized mitochondrial protein AtMg00300 GN=AtMg00300 OS=Arabidopsis thaliana (Mouse-ear cress) PE=4 SV=1	S	Function unknown	PREDICTED: uncharacterized protein LOC101215551 [Cucumis sativus]
Lactuca_sativa_newGene_522	--	--	Molecular Function: syntaxin binding (GO:0019905);;	--	--	--	--	--	--	Z	Cytoskeleton	Alpha-taxilin [Gossypium arboreum]
Lactuca_sativa_newGene_2475	--	--	--	--	--	--	--	--	Putative F-box/LRR-repeat protein At3g18150 GN=At3g18150 OS=Arabidopsis thaliana (Mouse-ear cress) PE=3 SV=2	R	General function prediction only	hypothetical protein JCGZ_21358 [Jatropha curcas]
Lactuca_sativa_newGene_1661	--	--	--	--	--	--	--	--	Anoctamin-like protein Os01g0706700 OS=Oryza sativa subsp. japonica (Rice) PE=2 SV=1	D	Cell cycle control, cell division, chromosome partitioning	calcium-activated chloride channel protein [Medicago truncatula]
Lactuca_sativa_newGene_3362	--	--	Molecular Function: transferase activity (GO:0016740);;	KEGG_annotation	KEGG_pathway_annotation	K07441|1.83104e-13|sly:101244457|UDP-N-acetylglucosamine transferase subunit ALG14 homolog; K07441 beta-1,4-N-acetylglucosaminyltransferase [EC:2.4.1.141] (A)	../inputs/Lactuca_sativa.newGene.longest_transcript.fa.Kegg.pathway	--	--	--	--	R	General function prediction only	PREDICTED: UDP-N-acetylglucosamine transferase subunit ALG14 homolog [Solanum tuberosum]
Lactuca_sativa_newGene_1755	--	--	Molecular Function: hydrolase activity (GO:0016787);;	K07766|8.42564e-80|sly:101244916|nudix hydrolase 16, mitochondrial; K07766 diphosphoinositol-polyphosphate diphosphatase [EC:3.6.1.52] (A)	--	--	--	NUDIX domain	Nudix hydrolase 16, mitochondrial (Precursor) GN=T2E22.9 OS=Arabidopsis thaliana (Mouse-ear cress) PE=2 SV=1	T	Signal transduction mechanisms	PREDICTED: nudix hydrolase 16, mitochondrial [Solanum lycopersicum]
Lactuca_sativa_newGene_927	[J]	Translation, ribosomal structure and biogenesis	Molecular Function: translation initiation factor activity (GO:0003743);; Molecular Function: translation elongation factor activity (GO:0003746);; Cellular Component: nucleus (GO:0005634);; Cellular Component: mitochondrion (GO:0005739);; Biological Process: translational initiation (GO:0006413);; Biological Process: translational frameshifting (GO:0006452);; Biological Process: peptidyl-lysine …	K03263|1.25288e-33|fve:101312471|eukaryotic translation initiation factor 5A-2-like; K03263 translation initiation factor 5A (A)	--	[J]	Translation, ribosomal structure and biogenesis	Eukaryotic elongation factor 5A hypusine, DNA-binding OB fold	Eukaryotic translation initiation factor 5A GN=EIFSV1 OS=Senecio vernalis (Spring groundsel) PE=2 SV=1	J	Translation, ribosomal structure and biogenesis	eukaryotic translation initiation factor 5A4 [Camellia sinensis]
Lactuca_sativa_newGene_2955	--	--	Cellular Component: nucleus (GO:0005634);;	--	--	--	--	--	--	S	Function unknown	hypothetical protein CARUB_v10017874mg [Capsella rubella]
Lactuca_sativa_newGene_2614	[LR]	Replication, recombination and repair;; General function prediction only	--	--	--	--	--	NUDIX domain	Nudix hydrolase 2 GN=MNJ7.24 OS=Arabidopsis thaliana (Mouse-ear cress) PE=1 SV=1	T	Signal transduction mechanisms	PREDICTED: nudix hydrolase 2-like [Vitis vinifera]
Lactuca_sativa_newGene_787	[L]	Replication, recombination and repair	--	--	--	--	--	MULE transposase domain;; Transposase, Mutator family	--	S	Function unknown	hypothetical protein PRUPE_ppa014679mg, partial [Prunus persica]
Lactuca_sativa_newGene_3332	[M]	Cell wall/membrane/envelope biogenesis	Cellular Component: Golgi apparatus (GO:0005794);; Biological Process: response to water deprivation (GO:0009414);; Biological Process: response to salt stress (GO:0009651);; Cellular Component: integral component of membrane (GO:0016021);; Molecular Function: cellulose synthase (UDP-forming) activity (GO:0016760);; Biological Process: cellulose biosynthetic process (GO:0030244);; Biological Proc…	KEGG_annotation	KEGG_pathway_annotation	K00770|0|sot:102583574|cellulose synthase-like protein D5-like; K00770 1,4-beta-D-xylan synthase [EC:2.4.2.24] (A)	../inputs/Lactuca_sativa.newGene.longest_transcript.fa.Kegg.pathway	--	--	Cellulose synthase;; RING/Ubox like zinc-binding domain;; Glycosyltransferase like family 2;; Glycosyl transferase family group 2	Cellulose synthase-like protein D5 GN=CSLD5 OS=Arabidopsis thaliana (Mouse-ear cress) PE=2 SV=1	G	Carbohydrate transport and metabolism	PREDICTED: cellulose synthase-like protein D5-like [Solanum tuberosum]
Lactuca_sativa_newGene_3348	--	--	Molecular Function: transporter activity (GO:0005215);; Cellular Component: mitochondrial inner membrane (GO:0005743);; Biological Process: mitochondrial transport (GO:0006839);; Cellular Component: chloroplast envelope (GO:0009941);; Cellular Component: integral component of membrane (GO:0016021);; Biological Process: transmembrane transport (GO:0055085);;	K14684|0|pop:POPTR_0005s17040g|POPTRDRAFT_818480; mitochondrial substrate carrier family protein; K14684 solute carrier family 25 (mitochondrial phosphate transporter), member 23/24/25/41 (A)	--	[C]	Energy production and conversion	Mitochondrial carrier protein	Probable mitochondrial adenine nucleotide transporter BTL3 GN=At5g64970 OS=Arabidopsis thaliana (Mouse-ear cress) PE=2 SV=1	C	Energy production and conversion	PREDICTED: probable mitochondrial adenine nucleotide transporter BTL3 [Populus euphratica]
Lactuca_sativa_newGene_115	--	--	Molecular Function: binding (GO:0005488);;	--	--	--	--	F-box domain;; F-box-like	F-box protein CPR30 GN=CPR30 OS=Arabidopsis thaliana (Mouse-ear cress) PE=1 SV=2	R	General function prediction only	F-box family protein, putative [Theobroma cacao]
Lactuca_sativa_newGene_178	--	--	--	--	--	--	--	--	--	S	Function unknown	hypothetical protein PRUPE_ppa011961mg [Prunus persica]
Lactuca_sativa_newGene_85	--	--	--	--	--	--	--	Development and cell death domain	B2 protein OS=Daucus carota (Wild carrot) PE=2 SV=1	S	Function unknown	PREDICTED: uncharacterized protein LOC103454883 [Malus domestica]
Lactuca_sativa_newGene_1892	--	--	--	--	--	--	--	--	--	--	--	hypothetical protein L484_012397 [Morus notabilis]
Lactuca_sativa_newGene_595	[ER]	Amino acid transport and metabolism;; General function prediction only	Molecular Function: 4-hydroxyphenylpyruvate dioxygenase activity (GO:0003868);; Biological Process: aromatic amino acid family metabolic process (GO:0009072);; Molecular Function: metal ion binding (GO:0046872);; Biological Process: oxidation-reduction process (GO:0055114);;	KEGG_annotation	KEGG_pathway_annotation	K00457|0|rcu:RCOM_1192240|4-hydroxyphenylpyruvate dioxygenase, putative (EC:1.13.11.27); K00457 4-hydroxyphenylpyruvate dioxygenase [EC:1.13.11.27] (A)	../inputs/Lactuca_sativa.newGene.longest_transcript.fa.Kegg.pathway	--	--	Glyoxalase/Bleomycin resistance protein/Dioxygenase superfamily;; Glyoxalase/Bleomycin resistance protein/Dioxygenase superfamily	4-hydroxyphenylpyruvate dioxygenase GN=F12K11.9 OS=Arabidopsis thaliana (Mouse-ear cress) PE=1 SV=2	E	Amino acid transport and metabolism	4-hydroxyphenylpyruvate dioxygenase [Lactuca sativa]
Lactuca_sativa_newGene_1268	--	--	--	--	--	--	--	--	--	--	--	PREDICTED: uncharacterized protein LOC101515410 [Cicer arietinum]
Lactuca_sativa_newGene_2812	[R]	General function prediction only	--	--	--	--	--	Divergent CRAL/TRIO domain;; Macro domain	--	BK	Chromatin structure and dynamics;; Transcription	unnamed protein product [Coffea canephora]
Lactuca_sativa_newGene_2984	--	--	--	--	--	--	--	--	--	T	Signal transduction mechanisms	PREDICTED: oxysterol-binding protein-related protein 2A isoform X2 [Nelumbo nucifera]
Lactuca_sativa_newGene_498	--	--	Molecular Function: hydroxymethylglutaryl-CoA reductase (NADPH) activity (GO:0004420);; Cellular Component: endoplasmic reticulum membrane (GO:0005789);; Biological Process: isoprenoid biosynthetic process (GO:0008299);; Biological Process: coenzyme A metabolic process (GO:0015936);; Cellular Component: integral component of membrane (GO:0016021);; Molecular Function: NADP binding (GO:0050661);; …	KEGG_annotation	KEGG_pathway_annotation	K00021|1.1866e-22|cic:CICLE_v10000761mg|hypothetical protein; K00021 hydroxymethylglutaryl-CoA reductase (NADPH) [EC:1.1.1.34] (A)	../inputs/Lactuca_sativa.newGene.longest_transcript.fa.Kegg.pathway	--	--	--	3-hydroxy-3-methylglutaryl-coenzyme A reductase OS=Camptotheca acuminata (Happy tree) PE=3 SV=1	R	General function prediction only	RecName: Full=3-hydroxy-3-methylglutaryl-coenzyme A reductase; Short=HMG-CoA reductase [Camptotheca acuminata]
Lactuca_sativa_newGene_2991	--	--	--	--	--	--	--	F-box domain;; F-box-like	F-box/kelch-repeat protein At1g57790 GN=At1g57790 OS=Arabidopsis thaliana (Mouse-ear cress) PE=2 SV=1	R	General function prediction only	PREDICTED: F-box/kelch-repeat protein At1g57790-like [Nicotiana tomentosiformis]
Lactuca_sativa_newGene_1209	--	--	--	--	--	--	--	--	--	S	Function unknown	PREDICTED: putative leucine-rich repeat-containing protein DDB_G0290503 [Nicotiana sylvestris]
Lactuca_sativa_newGene_1114	--	--	--	KEGG_annotation	KEGG_pathway_annotation	K03363|1.70724e-06|cit:102608283|cell division cycle 20.1, cofactor of APC complex-like; K03363 cell division cycle 20, cofactor of APC complex (A)	../inputs/Lactuca_sativa.newGene.longest_transcript.fa.Kegg.pathway	--	--	--	Cell division cycle 20.3, cofactor of APC complex GN=F15P11.5 OS=Arabidopsis thaliana (Mouse-ear cress) PE=3 SV=1	--	--	hypothetical protein CISIN_1g012679mg [Citrus sinensis]
Lactuca_sativa_newGene_132	[L]	Replication, recombination and repair	Molecular Function: nucleic acid binding (GO:0003676);; Molecular Function: catalytic activity (GO:0003824);; Biological Process: DNA metabolic process (GO:0006259);; Biological Process: response to stimulus (GO:0050896);;	--	--	--	--	Reverse transcriptase (RNA-dependent DNA polymerase);; Retrotransposon gag protein;; Integrase core domain;; Chromo (CHRromatin Organisation MOdifier) domain	Uncharacterized mitochondrial protein AtMg00860 GN=AtMg00860 OS=Arabidopsis thaliana (Mouse-ear cress) PE=4 SV=1	R	General function prediction only	hypothetical protein [Beta vulgaris]
Lactuca_sativa_newGene_2914	--	--	--	--	--	--	--	Protein of unknown function, DUF538	--	R	General function prediction only	hypothetical protein AALP_AA6G030700 [Arabis alpina]
Lactuca_sativa_newGene_3055	--	--	--	--	--	--	--	MULE transposase domain	--	S	Function unknown	hypothetical protein CISIN_1g036608mg, partial [Citrus sinensis]
Lactuca_sativa_newGene_227	[J]	Translation, ribosomal structure and biogenesis	Molecular Function: structural constituent of ribosome (GO:0003735);; Cellular Component: ribosome (GO:0005840);; Biological Process: translation (GO:0006412);;	KEGG_annotation	KEGG_pathway_annotation	K02881|3.06794e-74|sly:101268800|uncharacterized LOC101268800; K02881 large subunit ribosomal protein L18 (A)	../inputs/Lactuca_sativa.newGene.longest_transcript.fa.Kegg.pathway	--	--	Ribosomal L18p/L5e family	--	J	Translation, ribosomal structure and biogenesis	hypothetical protein MIMGU_mgv1a013871mg [Erythranthe guttata]
Lactuca_sativa_newGene_3017	[K]	Transcription	Molecular Function: sequence-specific DNA binding transcription factor activity (GO:0003700);; Cellular Component: nucleus (GO:0005634);; Biological Process: regulation of transcription, DNA-templated (GO:0006355);; Biological Process: response to heat (GO:0009408);; Molecular Function: sequence-specific DNA binding (GO:0043565);;	K09419|2.37152e-80|cam:101489265|heat stress transcription factor C-1-like; K09419 heat shock transcription factor, other eukaryote (A)	--	[K]	Transcription	HSF-type DNA-binding	Heat stress transcription factor C-1 GN=MOB24.9 OS=Arabidopsis thaliana (Mouse-ear cress) PE=2 SV=1	K	Transcription	PREDICTED: heat stress transcription factor C-1-like [Cicer arietinum]
Lactuca_sativa_newGene_2203	--	--	--	--	--	--	--	--	--	--	--	PREDICTED: uncharacterized protein LOC104889316 [Beta vulgaris subsp. vulgaris]
Lactuca_sativa_newGene_3343	[RTKL]	General function prediction only;; Signal transduction mechanisms;; Transcription;; Replication, recombination and repair	Molecular Function: protein serine/threonine kinase activity (GO:0004674);; Molecular Function: protein serine/threonine/tyrosine kinase activity (GO:0004712);; Molecular Function: non-membrane spanning protein tyrosine kinase activity (GO:0004715);; Molecular Function: ATP binding (GO:0005524);; Biological Process: protein phosphorylation (GO:0006468);;	--	--	--	--	Protein tyrosine kinase;; Protein kinase domain;; Kinase-like	Serine/threonine-protein kinase HT1 GN=HT1 OS=Arabidopsis thaliana (Mouse-ear cress) PE=1 SV=1	T	Signal transduction mechanisms	unnamed protein product [Vitis vinifera]
Lactuca_sativa_newGene_2806	--	--	--	--	--	--	--	Protein of unknown function (DUF789)	--	S	Function unknown	PREDICTED: uncharacterized protein LOC105156360 [Sesamum indicum]
Lactuca_sativa_newGene_2194	--	--	Cellular Component: plastid (GO:0009536);; Molecular Function: transferase activity, transferring phosphorus-containing groups (GO:0016772);; Molecular Function: ion binding (GO:0043167);; Biological Process: cellular metabolic process (GO:0044237);; Biological Process: primary metabolic process (GO:0044238);; Biological Process: organic substance metabolic process (GO:0071704);; Molecular Functi…	--	--	--	--	BED zinc finger;; Domain of unknown function (DUF4413);; hAT family C-terminal dimerisation region	Zinc finger BED domain-containing protein RICESLEEPER 2 OS=Oryza sativa subsp. japonica (Rice) PE=2 SV=1	L	Replication, recombination and repair	hypothetical protein VITISV_005773 [Vitis vinifera]
Lactuca_sativa_newGene_148	--	--	Biological Process: response to stimulus (GO:0050896);;	--	--	--	--	TIR domain;; TIR domain	TMV resistance protein N GN=N OS=Nicotiana glutinosa (Tobacco) PE=1 SV=1	T	Signal transduction mechanisms	TIR-NBS-LRR resistance-like protein RGC151 [Helianthus annuus]
Lactuca_sativa_newGene_1137	--	--	--	K08472|2.16016e-06|sot:102592132|MLO-like protein 1-like; K08472 mlo protein (A)	--	--	--	--	--	--	--	--
Lactuca_sativa_newGene_173	--	--	Molecular Function: microtubule motor activity (GO:0003777);; Molecular Function: ATP binding (GO:0005524);; Cellular Component: kinesin complex (GO:0005871);; Cellular Component: microtubule (GO:0005874);; Biological Process: microtubule-based movement (GO:0007018);; Molecular Function: microtubule binding (GO:0008017);;	K10401|0|pmum:103342227|kinesin-like protein KIF19; K10401 kinesin family member 18/19 (A)	--	[Z]	Cytoskeleton	Kinesin motor domain	Kinesin-like protein FLA10 GN=FLA10 OS=Chlamydomonas reinhardtii (Chlamydomonas smithii) PE=1 SV=1	Z	Cytoskeleton	PREDICTED: kinesin-like protein KIF19 isoform X1 [Prunus mume]
Lactuca_sativa_newGene_941	--	--	Cellular Component: intracellular membrane-bounded organelle (GO:0043231);; Cellular Component: cytoplasmic part (GO:0044444);;	--	--	--	--	PPR repeat family;; PPR repeat;; Pentatricopeptide repeat domain;; PPR repeat;; Tetratricopeptide repeat	Pentatricopeptide repeat-containing protein At2g45350, chloroplastic (Precursor) GN=F4L23.14 OS=Arabidopsis thaliana (Mouse-ear cress) PE=1 SV=2	R	General function prediction only	unnamed protein product [Vitis vinifera]
Lactuca_sativa_newGene_530	--	--	--	--	--	--	--	Protein of unknown function DUF260	LOB domain-containing protein 12 GN=T27E13.13 OS=Arabidopsis thaliana (Mouse-ear cress) PE=2 SV=2	R	General function prediction only	LOB domain-containing protein, putative [Ricinus communis]
Lactuca_sativa_newGene_922	--	--	Cellular Component: integral component of membrane (GO:0016021);;	K14207|2.2075e-13|tcc:TCM_034644|Amino acid transporter; K14207 solute carrier family 38 (sodium-coupled neutral amino acid transporter), member 2 (A)	--	--	--	--	NAD-dependent malic enzyme 62 kDa isoform, mitochondrial (Precursor) OS=Solanum tuberosum (Potato) PE=1 SV=1	E	Amino acid transport and metabolism	Amino acid transporter [Theobroma cacao]
Lactuca_sativa_newGene_2315	--	--	Molecular Function: transporter activity (GO:0005215);; Biological Process: transport (GO:0006810);; Cellular Component: membrane (GO:0016020);;	--	--	--	--	--	Metal transporter Nramp1 OS=Oryza sativa subsp. japonica (Rice) PE=2 SV=1	P	Inorganic ion transport and metabolism	hypothetical protein CISIN_1g0202162mg, partial [Citrus sinensis]
Lactuca_sativa_newGene_545	[LKJ]	Replication, recombination and repair;; Transcription;; Translation, ribosomal structure and biogenesis	Molecular Function: protein serine/threonine kinase activity (GO:0004674);; Molecular Function: ATP binding (GO:0005524);; Cellular Component: nucleus (GO:0005634);; Biological Process: protein phosphorylation (GO:0006468);;	--	--	[A]	RNA processing and modification	Helicase conserved C-terminal domain	Signal peptide peptidase-like 2 (Precursor) GN=SPPL2 OS=Arabidopsis thaliana (Mouse-ear cress) PE=2 SV=1	T	Signal transduction mechanisms	putative casein kinase [Arabidopsis thaliana]
Lactuca_sativa_newGene_1338	[C]	Energy production and conversion	Molecular Function: malate dehydrogenase (decarboxylating) (NADP+) activity (GO:0004473);; Biological Process: gluconeogenesis (GO:0006094);; Biological Process: malate metabolic process (GO:0006108);; Biological Process: fatty acid biosynthetic process (GO:0006633);; Biological Process: cytoskeleton organization (GO:0007010);; Molecular Function: zinc ion binding (GO:0008270);; Cellular Componen…	KEGG_annotation	KEGG_pathway_annotation	K00029|0|sot:102598765|NADP-dependent malic enzyme, chloroplastic-like; K00029 malate dehydrogenase (oxaloacetate-decarboxylating)(NADP+) [EC:1.1.1.40] (A)	../inputs/Lactuca_sativa.newGene.longest_transcript.fa.Kegg.pathway	--	--	Malic enzyme, NAD binding domain;; Malic enzyme, N-terminal domain	NADP-dependent malic enzyme, chloroplastic (Precursor) GN=MODA OS=Flaveria pringlei PE=2 SV=1	C	Energy production and conversion	RecName: Full=NADP-dependent malic enzyme, chloroplastic; Short=NADP-ME; Flags: Precursor [Flaveria pringlei]
Lactuca_sativa_newGene_943	--	--	--	K06174|5.81787e-18|mus:103991668|ABC transporter E family member 2-like; K06174 ATP-binding cassette, sub-family E, member 1 (A)	--	--	--	--	Vacuolar protein sorting-associated protein 52 A GN=F3I17.8 OS=Arabidopsis thaliana (Mouse-ear cress) PE=1 SV=1	UZ	Intracellular trafficking, secretion, and vesicular transport;; Cytoskeleton	PREDICTED: ABC transporter E family member 2-like [Musa acuminata subsp. malaccensis]
Lactuca_sativa_newGene_124	--	--	Biological Process: response to red or far red light (GO:0009639);;	--	--	--	--	FAR1 DNA-binding domain	Protein FAR1-RELATED SEQUENCE 5 GN=FRS5 OS=Arabidopsis thaliana (Mouse-ear cress) PE=2 SV=1	S	Function unknown	PREDICTED: protein FAR1-RELATED SEQUENCE 5-like [Sesamum indicum]
Lactuca_sativa_newGene_1941	--	--	--	--	--	--	--	Protein of unknown function (DUF1644)	--	S	Function unknown	PREDICTED: uncharacterized protein LOC103334337 [Prunus mume]
Lactuca_sativa_newGene_1108	--	--	Molecular Function: kinase activity (GO:0016301);; Biological Process: cellular metabolic process (GO:0044237);;	--	--	--	--	--	--	G	Carbohydrate transport and metabolism	ribokinase, putative [Ricinus communis]
Lactuca_sativa_newGene_87	--	--	--	K17604|0|pper:PRUPE_ppa001906mg|hypothetical protein; K17604 zinc finger SWIM domain-containing protein 3 (A)	--	--	--	MULE transposase domain;; FAR1 DNA-binding domain;; SWIM zinc finger	Protein FAR1-RELATED SEQUENCE 8 GN=FRS8 OS=Arabidopsis thaliana (Mouse-ear cress) PE=2 SV=2	S	Function unknown	unnamed protein product [Vitis vinifera]
Lactuca_sativa_newGene_1282	--	--	--	--	--	--	--	--	--	S	Function unknown	PREDICTED: uncharacterized protein LOC101203553 [Cucumis sativus]
Lactuca_sativa_newGene_1748	[KL]	Transcription;; Replication, recombination and repair	Molecular Function: nucleic acid binding (GO:0003676);; Molecular Function: hydrolase activity, acting on acid anhydrides, in phosphorus-containing anhydrides (GO:0016818);; Molecular Function: metal ion binding (GO:0046872);;	K15711|0|vvi:100263696|putative SWI/SNF-related matrix-associated actin-dependent regulator of chromatin subfamily A member 3-like 1; K15711 SWI/SNF-related matrix-associated actin-dependent regulator of chromatin subfamily A3 [EC:3.6.4.- 6.3.2.19] (A)	--	[L]	Replication, recombination and repair	SNF2 family N-terminal domain;; HIRAN domain;; Helicase conserved C-terminal domain;; Ring finger domain;; Zinc finger, C3HC4 type (RING finger);; Zinc finger, C3HC4 type (RING finger);; zinc-RING finger domain;; Zinc finger, C3HC4 type (RING finger);; DEAD/DEAH box helicase;; Anaphase-promoting complex subunit 11 RING-H2 finger	Putative SWI/SNF-related matrix-associated actin-dependent regulator of chromatin subfamily A member 3-like 1 GN=At5g05130 OS=Arabidopsis thaliana (Mouse-ear cress) PE=2 SV=1	KL	Transcription;; Replication, recombination and repair	PREDICTED: putative SWI/SNF-related matrix-associated actin-dependent regulator of chromatin subfamily A member 3-like 1 [Vitis vinifera]
Lactuca_sativa_newGene_3039	--	--	--	--	--	--	--	FAR1 DNA-binding domain;; MULE transposase domain;; SWIM zinc finger	Protein FAR1-RELATED SEQUENCE 5 GN=FRS5 OS=Arabidopsis thaliana (Mouse-ear cress) PE=2 SV=1	S	Function unknown	hypothetical protein JCGZ_10765 [Jatropha curcas]
Lactuca_sativa_newGene_94	--	--	--	--	--	--	--	--	--	S	Function unknown	hypothetical protein EUGRSUZ_C01784 [Eucalyptus grandis]
Lactuca_sativa_newGene_3315	--	--	Biological Process: mitotic cell cycle (GO:0000278);; Biological Process: nuclear-transcribed mRNA catabolic process (GO:0000956);; Molecular Function: protein binding (GO:0005515);; Cellular Component: nucleus (GO:0005634);; Cellular Component: cytosol (GO:0005829);; Biological Process: methylation-dependent chromatin silencing (GO:0006346);; Biological Process: RNA processing (GO:0006396);; Bio…	--	--	--	--	--	Probable UDP-N-acetylglucosamine--peptide N-acetylglucosaminyltransferase SPINDLY GN=SPY OS=Arabidopsis thaliana (Mouse-ear cress) PE=1 SV=1	O	Posttranslational modification, protein turnover, chaperones	PREDICTED: probable UDP-N-acetylglucosamine--peptide N-acetylglucosaminyltransferase SPINDLY isoform X2 [Brassica rapa]
Lactuca_sativa_newGene_2992	[P]	Inorganic ion transport and metabolism	Molecular Function: carbonate dehydratase activity (GO:0004089);; Biological Process: one-carbon metabolic process (GO:0006730);; Molecular Function: zinc ion binding (GO:0008270);; Cellular Component: chloroplast stroma (GO:0009570);;	KEGG_annotation	KEGG_pathway_annotation	K01674|5.75394e-80|sly:101254722|alpha carbonic anhydrase 1, chloroplastic; K01674 carbonic anhydrase [EC:4.2.1.1] (A)	../inputs/Lactuca_sativa.newGene.longest_transcript.fa.Kegg.pathway	--	--	Eukaryotic-type carbonic anhydrase	Alpha carbonic anhydrase 1, chloroplastic (Precursor) GN=F3C22.120 OS=Arabidopsis thaliana (Mouse-ear cress) PE=1 SV=2	R	General function prediction only	PREDICTED: alpha carbonic anhydrase 1, chloroplastic [Solanum lycopersicum]
Lactuca_sativa_newGene_2539	--	--	--	--	--	--	--	--	--	S	Function unknown	PREDICTED: uncharacterized protein LOC104419210 isoform X1 [Eucalyptus grandis]
Lactuca_sativa_newGene_2465	--	--	Molecular Function: nucleic acid binding (GO:0003676);;	--	--	--	--	--	--	R	General function prediction only	PREDICTED: zinc finger MYM-type protein 1-like [Beta vulgaris subsp. vulgaris]
Lactuca_sativa_newGene_3369	--	--	Biological Process: cellular nitrogen compound biosynthetic process (GO:0044271);; Biological Process: organonitrogen compound biosynthetic process (GO:1901566);;	KEGG_annotation	KEGG_pathway_annotation	K01611|1.81881e-08|cic:CICLE_v10013866mg|hypothetical protein; K01611 S-adenosylmethionine decarboxylase [EC:4.1.1.50] (A)	../inputs/Lactuca_sativa.newGene.longest_transcript.fa.Kegg.pathway	--	--	--	S-adenosylmethionine decarboxylase beta chain (Precursor) GN=SAMDC OS=Ipomoea nil (Japanese morning glory) PE=3 SV=1	E	Amino acid transport and metabolism	hypothetical protein MIMGU_mgv1a008754mg [Erythranthe guttata]
Lactuca_sativa_newGene_783	[P]	Inorganic ion transport and metabolism	Molecular Function: zinc ion transmembrane transporter activity (GO:0005385);; Biological Process: iron ion transport (GO:0006826);; Biological Process: zinc ion transport (GO:0006829);; Cellular Component: plant-type vacuole membrane (GO:0009705);; Biological Process: cellular response to iron ion starvation (GO:0010106);; Biological Process: response to nitrate (GO:0010167);; Biological Process…	K14689|2.55713e-162|aly:ARALYDRAFT_486339|metal tolerance protein A2; K14689 solute carrier family 30 (zinc transporter), member 2 (A)	--	--	--	Cation efflux family;; ZIP Zinc transporter	Metal tolerance protein A2 GN=T20N10_160 OS=Arabidopsis thaliana (Mouse-ear cress) PE=1 SV=2	R	General function prediction only	PREDICTED: metal tolerance protein 1-like isoform X1 [Sesamum indicum]
Lactuca_sativa_newGene_2988	--	--	--	K15032|2.56206e-84|tcc:TCM_021170|Mitochondrial transcription termination factor family protein, putative; K15032 mTERF domain-containing protein, mitochondrial (A)	--	--	--	mTERF	--	K	Transcription	Mitochondrial transcription termination factor family protein, putative [Theobroma cacao]
Lactuca_sativa_newGene_20	[S]	Function unknown	Biological Process: transmembrane transport (GO:0055085);;	--	--	--	--	OPT oligopeptide transporter protein	Probable metal-nicotianamine transporter YSL6 GN=YSL6 OS=Arabidopsis thaliana (Mouse-ear cress) PE=2 SV=2	P	Inorganic ion transport and metabolism	PREDICTED: probable metal-nicotianamine transporter YSL6 [Prunus mume]
Lactuca_sativa_newGene_1820	--	--	--	--	--	--	--	--	--	S	Function unknown	conserved hypothetical protein [Ricinus communis]
Lactuca_sativa_newGene_2261	--	--	Molecular Function: binding (GO:0005488);;	--	--	--	--	hAT family C-terminal dimerisation region;; Protein of unknown function (DUF 659);; BED zinc finger	--	R	General function prediction only	hypothetical protein VITISV_020704 [Vitis vinifera]
Lactuca_sativa_newGene_1915	[O]	Posttranslational modification, protein turnover, chaperones	--	--	--	--	--	Chaperonin 10 Kd subunit	10 kDa chaperonin GN=CPN10 OS=Arabidopsis thaliana (Mouse-ear cress) PE=3 SV=1	R	General function prediction only	PREDICTED: uncharacterized protein LOC103324142 [Prunus mume]
Lactuca_sativa_newGene_1091	--	--	--	--	--	--	--	Zinc knuckle	--	O	Posttranslational modification, protein turnover, chaperones	zinc knuckle domain-containing protein [Magnaporthe oryzae Y34]
Lactuca_sativa_newGene_1657	[RTKL]	General function prediction only;; Signal transduction mechanisms;; Transcription;; Replication, recombination and repair	--	--	--	--	--	Protein tyrosine kinase;; Protein kinase domain	Receptor-like protein kinase HERK 1 (Precursor) OS=Arabidopsis thaliana (Mouse-ear cress) PE=1 SV=1	T	Signal transduction mechanisms	hypothetical protein JCGZ_19970 [Jatropha curcas]
Lactuca_sativa_newGene_2870	--	--	--	--	--	--	--	--	--	--	--	unnamed protein product [Coffea canephora]
Lactuca_sativa_newGene_3312	--	--	Molecular Function: motor activity (GO:0003774);; Molecular Function: actin binding (GO:0003779);; Molecular Function: signal transducer activity (GO:0004871);; Molecular Function: ATP binding (GO:0005524);; Biological Process: signal transduction (GO:0007165);; Cellular Component: integral component of membrane (GO:0016021);; Cellular Component: myosin complex (GO:0016459);;	K10357|9.43545e-16|pper:PRUPE_ppa000199mg|hypothetical protein; K10357 myosin V (A)	--	--	--	--	Myosin-11 GN=T22H22.1 OS=Arabidopsis thaliana (Mouse-ear cress) PE=3 SV=1	Z	Cytoskeleton	unnamed protein product [Coffea canephora]
Lactuca_sativa_newGene_1893	--	--	Molecular Function: transferase activity (GO:0016740);;	--	--	--	--	UDP-glucoronosyl and UDP-glucosyl transferase	Putative UDP-glucose flavonoid 3-O-glucosyltransferase 3 {ECO:0000250|UniProtKB:Q2V6K0} OS=Fragaria ananassa (Strawberry) PE=2 SV=1	CG	Energy production and conversion;; Carbohydrate transport and metabolism	unnamed protein product [Coffea canephora]
Lactuca_sativa_newGene_3384	--	--	--	--	--	--	--	--	--	--	--	PREDICTED: uncharacterized protein LOC104897198 [Beta vulgaris subsp. vulgaris]
Lactuca_sativa_newGene_816	[O]	Posttranslational modification, protein turnover, chaperones	Molecular Function: acid-amino acid ligase activity (GO:0016881);;	K10704|5.65758e-91|vvi:100264453|ubiquitin-conjugating enzyme E2 variant 1A-like; K10704 ubiquitin-conjugating enzyme E2 variant (A)	--	[O]	Posttranslational modification, protein turnover, chaperones	Ubiquitin-conjugating enzyme	Ubiquitin-conjugating enzyme E2 variant 1A GN=F26F24.10 OS=Arabidopsis thaliana (Mouse-ear cress) PE=1 SV=1	O	Posttranslational modification, protein turnover, chaperones	PREDICTED: ubiquitin-conjugating enzyme E2 variant 1A [Vitis vinifera]
Lactuca_sativa_newGene_1672	--	--	--	K06980|3.27081e-07|osa:4340033|Os06g0134800; K06980 (A)	--	--	--	--	--	K	Transcription	hypothetical protein JCGZ_20753 [Jatropha curcas]
Lactuca_sativa_newGene_1926	[J]	Translation, ribosomal structure and biogenesis	Molecular Function: exonuclease activity (GO:0004527);;	KEGG_annotation	KEGG_pathway_annotation	K12586|1.28038e-160|tcc:TCM_024636|3'-5'-exoribonuclease family protein; K12586 exosome complex component RRP43 (A)	../inputs/Lactuca_sativa.newGene.longest_transcript.fa.Kegg.pathway	[J]	Translation, ribosomal structure and biogenesis	3' exoribonuclease family, domain 1;; 3' exoribonuclease family, domain 2	--	J	Translation, ribosomal structure and biogenesis	3&apos;-5&apos;-exoribonuclease family protein [Theobroma cacao]
Lactuca_sativa_newGene_236	--	--	Biological Process: defense response (GO:0006952);; Biological Process: signal transduction (GO:0007165);; Molecular Function: ADP binding (GO:0043531);;	--	--	--	--	TIR domain;; TIR domain	Toll/interleukin-1 receptor-like protein GN=TIR OS=Arabidopsis thaliana (Mouse-ear cress) PE=1 SV=1	S	Function unknown	PREDICTED: toll/interleukin-1 receptor-like protein [Malus domestica]
Lactuca_sativa_newGene_2291	[H]	Coenzyme transport and metabolism	Biological Process: sulfur amino acid metabolic process (GO:0000096);; Molecular Function: ribonuclease activity (GO:0004540);; Cellular Component: mitochondrion (GO:0005739);; Cellular Component: plasma membrane (GO:0005886);; Biological Process: pentose-phosphate shunt (GO:0006098);; Biological Process: rRNA processing (GO:0006364);; Biological Process: glycine catabolic process (GO:0006546);; …	KEGG_annotation	KEGG_pathway_annotation	K03801|1.16296e-134|pmum:103341826|octanoyltransferase; K03801 lipoyl(octanoyl) transferase [EC:2.3.1.181] (A)	../inputs/Lactuca_sativa.newGene.longest_transcript.fa.Kegg.pathway	--	--	Biotin/lipoate A/B protein ligase family	Octanoyltransferase GN=LIP2 OS=Arabidopsis thaliana (Mouse-ear cress) PE=2 SV=1	S	Function unknown	PREDICTED: octanoyltransferase [Prunus mume]
Lactuca_sativa_newGene_1134	--	--	--	--	--	--	--	--	Putative ion channel POLLUX-like 2 GN=At5g43745 OS=Arabidopsis thaliana (Mouse-ear cress) PE=2 SV=1	S	Function unknown	hypothetical protein CISIN_1g003003mg [Citrus sinensis]
Lactuca_sativa_newGene_1638	--	--	Cellular Component: chloroplast thylakoid membrane (GO:0009535);; Biological Process: photosynthesis, light harvesting (GO:0009765);; Cellular Component: chloroplast envelope (GO:0009941);; Cellular Component: plastoglobule (GO:0010287);; Molecular Function: chlorophyll binding (GO:0016168);; Biological Process: cysteine biosynthetic process (GO:0019344);; Biological Process: cellular cation home…	KEGG_annotation	KEGG_pathway_annotation	K08910|9.76353e-167|sly:101268669|chlorophyll a-b binding protein 4, chloroplastic; K08910 light-harvesting complex I chlorophyll a/b binding protein 4 (A)	../inputs/Lactuca_sativa.newGene.longest_transcript.fa.Kegg.pathway	--	--	Chlorophyll A-B binding protein	Chlorophyll a-b binding protein P4, chloroplastic (Precursor) OS=Pisum sativum (Garden pea) PE=1 SV=1	R	General function prediction only	PREDICTED: chlorophyll a-b binding protein P4, chloroplastic [Nicotiana tomentosiformis]
Lactuca_sativa_newGene_3011	--	--	--	--	--	--	--	--	--	--	--	unnamed protein product [Coffea canephora]
Lactuca_sativa_newGene_3460	--	--	Biological Process: mitotic G2 phase (GO:0000085);; Biological Process: mRNA splicing, via spliceosome (GO:0000398);; Molecular Function: ion channel activity (GO:0005216);; Biological Process: protein targeting to mitochondrion (GO:0006626);; Biological Process: chloride transport (GO:0006821);; Biological Process: cell volume homeostasis (GO:0006884);; Biological Process: photomorphogenesis (GO…	KEGG_annotation	KEGG_pathway_annotation	K05019|5.28891e-12|fve:101293530|chloride conductance regulatory protein ICln-like; K05019 chloride channel, nucleotide-sensitive, 1A (A)	../inputs/Lactuca_sativa.newGene.longest_transcript.fa.Kegg.pathway	--	--	Regulator of volume decrease after cellular swelling	Chloride conductance regulatory protein ICln GN=At5g62290 OS=Arabidopsis thaliana (Mouse-ear cress) PE=2 SV=1	P	Inorganic ion transport and metabolism	PREDICTED: chloride conductance regulatory protein ICln-like [Fragaria vesca subsp. vesca]
Lactuca_sativa_newGene_444	--	--	--	--	--	--	--	Late embryogenesis abundant protein	Embryonic protein DC-8 OS=Daucus carota (Wild carrot) PE=3 SV=1	S	Function unknown	Embryonic DC-8 [Gossypium arboreum]
Lactuca_sativa_newGene_2922	--	--	--	K08657|8.79232e-07|pop:POPTR_0014s07640g|POPTRDRAFT_834735; asparaginase 2 family protein; K08657 taspase, threonine aspartase, 1 [EC:3.4.25.-] (A)	--	--	--	--	--	E	Amino acid transport and metabolism	asparaginase 2 family protein [Populus trichocarpa]
Lactuca_sativa_newGene_2280	--	--	--	K17871|1.34022e-07|mdm:103446477|external alternative NAD(P)H-ubiquinone oxidoreductase B2, mitochondrial; K17871 NADH:ubiquinone reductase (non-electrogenic) [EC:1.6.5.9] (A)	--	--	--	--	--	C	Energy production and conversion	PREDICTED: external alternative NAD(P)H-ubiquinone oxidoreductase B2, mitochondrial [Malus domestica]
Lactuca_sativa_newGene_3406	--	--	--	--	--	--	--	--	Histone deacetylase HDT1 GN=HDT1 OS=Solanum chacoense (Chaco potato) PE=2 SV=1	B	Chromatin structure and dynamics	unnamed protein product [Coffea canephora]
Lactuca_sativa_newGene_2930	--	--	Molecular Function: zinc ion binding (GO:0008270);;	--	--	--	--	Protein of unknown function (DUF3633);; LIM domain	Protein DA1-related 2 GN=DAR2 OS=Arabidopsis thaliana (Mouse-ear cress) PE=2 SV=1	TZ	Signal transduction mechanisms;; Cytoskeleton	PREDICTED: protein DA1-related 2 isoform X1 [Beta vulgaris subsp. vulgaris]
Lactuca_sativa_newGene_1870	--	--	--	--	--	--	--	B3 DNA binding domain	B3 domain-containing protein At3g19184 GN=At3g19184 OS=Arabidopsis thaliana (Mouse-ear cress) PE=2 SV=1	K	Transcription	PREDICTED: B3 domain-containing protein At3g19184-like [Solanum tuberosum]
Lactuca_sativa_newGene_1950	--	--	--	--	--	--	--	--	Chloride channel protein CLC-d OS=Arabidopsis thaliana (Mouse-ear cress) PE=1 SV=2	--	--	--
Lactuca_sativa_newGene_1701	[IQR]	Lipid transport and metabolism;; Secondary metabolites biosynthesis, transport and catabolism;; General function prediction only	Biological Process: metabolic process (GO:0008152);;	--	--	--	--	short chain dehydrogenase	--	Q	Secondary metabolites biosynthesis, transport and catabolism	PREDICTED: dehydrogenase/reductase SDR family member on chromosome X-like isoform X1 [Citrus sinensis]
Lactuca_sativa_newGene_2853	[K]	Transcription	--	K03626|3.91758e-61|pda:103722855|nascent polypeptide-associated complex subunit alpha-like protein 1; K03626 nascent polypeptide-associated complex subunit alpha (A)	--	[K]	Transcription	NAC domain;; UBA/TS-N domain;; NAC domain	Nascent polypeptide-associated complex subunit alpha-like protein 1 GN=At3g12390 OS=Arabidopsis thaliana (Mouse-ear cress) PE=1 SV=1	K	Transcription	PREDICTED: nascent polypeptide-associated complex subunit alpha-like protein 1 [Elaeis guineensis]
Lactuca_sativa_newGene_2838	--	--	Molecular Function: binding (GO:0005488);;	--	--	--	--	Zinc knuckle	--	S	Function unknown	Retrovirus-related Pol polyprotein from transposon TNT 1-94, partial [Glycine soja]
Lactuca_sativa_newGene_1175	--	--	--	K10268|4.11659e-118|sot:102604676|F-box/LRR-repeat protein 3-like; K10268 F-box and leucine-rich repeat protein 2/20 (A)	--	--	--	Leucine Rich repeats (2 copies);; Leucine Rich repeat	F-box/LRR-repeat protein 3 GN=FBL3 OS=Arabidopsis thaliana (Mouse-ear cress) PE=2 SV=1	R	General function prediction only	PREDICTED: F-box/LRR-repeat protein 2 [Nelumbo nucifera]
Lactuca_sativa_newGene_3064	--	--	Cellular Component: mitochondrial respiratory chain complex I (GO:0005747);; Biological Process: ubiquitin-dependent protein catabolic process (GO:0006511);; Biological Process: photorespiration (GO:0009853);; Biological Process: response to misfolded protein (GO:0051788);; Biological Process: proteasome core complex assembly (GO:0080129);;	--	--	--	--	--	--	S	Function unknown	unnamed protein product [Coffea canephora]
Lactuca_sativa_newGene_2531	--	--	--	--	--	--	--	--	--	S	Function unknown	unnamed protein product [Coffea canephora]
Lactuca_sativa_newGene_3018	--	--	--	--	--	--	--	Tesmin/TSO1-like CXC domain, cysteine-rich domain	Protein tesmin/TSO1-like CXC 5 GN=TCX5 OS=Arabidopsis thaliana (Mouse-ear cress) PE=1 SV=1	P	Inorganic ion transport and metabolism	PREDICTED: protein tesmin/TSO1-like CXC 5 [Malus domestica]
Lactuca_sativa_newGene_2231	--	--	--	K12402|5.07039e-07|sot:102581462|AP-4 complex subunit mu-like; K12402 AP-4 complex subunit mu-1 (A)	--	--	--	--	AP-4 complex subunit mu GN=F22K18.250 OS=Arabidopsis thaliana (Mouse-ear cress) PE=1 SV=1	U	Intracellular trafficking, secretion, and vesicular transport	PREDICTED: AP-4 complex subunit mu-like isoform X2 [Solanum tuberosum]
Lactuca_sativa_newGene_2977	--	--	Cellular Component: mitochondrion (GO:0005739);; Molecular Function: transferase activity, transferring phosphorus-containing groups (GO:0016772);; Molecular Function: organic cyclic compound binding (GO:0097159);; Molecular Function: heterocyclic compound binding (GO:1901363);;	--	--	[R]	General function prediction only	Reverse transcriptase (RNA-dependent DNA polymerase);; Reverse transcriptase (RNA-dependent DNA polymerase)	Endonuclease OS=Nicotiana tabacum (Common tobacco) PE=2 SV=1	S	Function unknown	hypothetical protein VITISV_005945 [Vitis vinifera]
Lactuca_sativa_newGene_844	--	--	--	--	--	--	--	MULE transposase domain;; SWIM zinc finger;; Transposase, Mutator family;; FAR1 DNA-binding domain	Protein FAR1-RELATED SEQUENCE 5 GN=FRS5 OS=Arabidopsis thaliana (Mouse-ear cress) PE=2 SV=1	S	Function unknown	PREDICTED: protein FAR1-RELATED SEQUENCE 5-like [Nelumbo nucifera]
Lactuca_sativa_newGene_1115	--	--	Molecular Function: binding (GO:0005488);;	--	--	--	--	MuDR family transposase;; MULE transposase domain;; PB1 domain;; SWIM zinc finger	--	S	Function unknown	hypothetical protein JCGZ_19092 [Jatropha curcas]
Lactuca_sativa_newGene_585	--	--	--	K11842|4.29553e-07|vvi:100253333|ubiquitin carboxyl-terminal hydrolase 4; K11842 ubiquitin carboxyl-terminal hydrolase 12/46 [EC:3.4.19.12] (A)	--	--	--	--	Ubiquitin carboxyl-terminal hydrolase 3 GN=UBP3 OS=Arabidopsis thaliana (Mouse-ear cress) PE=1 SV=1	O	Posttranslational modification, protein turnover, chaperones	Ubiquitin carboxyl-terminal hydrolase 3 -like protein [Gossypium arboreum]
Lactuca_sativa_newGene_3451	--	--	--	KEGG_annotation	KEGG_pathway_annotation	K13249|2.632e-09|pop:POPTR_0004s17580g|POPTRDRAFT_556593; Translocon-associated family protein; K13249 translocon-associated protein subunit alpha (A)	../inputs/Lactuca_sativa.newGene.longest_transcript.fa.Kegg.pathway	--	--	--	--	U	Intracellular trafficking, secretion, and vesicular transport	PREDICTED: translocon-associated protein subunit alpha-like [Sesamum indicum]
Lactuca_sativa_newGene_527	--	--	--	--	--	--	--	--	--	--	--	hypothetical protein PRUPE_ppa021085mg, partial [Prunus persica]
Lactuca_sativa_newGene_2222	[I]	Lipid transport and metabolism	Molecular Function: enoyl-CoA hydratase activity (GO:0004300);; Molecular Function: methylglutaconyl-CoA hydratase activity (GO:0004490);; Biological Process: fatty acid metabolic process (GO:0006631);;	K06173|3.29366e-10|mtr:MTR_2g005830|tRNA pseudouridine synthase A; K06173 tRNA pseudouridine38-40 synthase [EC:5.4.99.12] (A)	--	--	--	--	--	I	Lipid transport and metabolism	F21M12.19 gene product [Arabidopsis thaliana]
Lactuca_sativa_newGene_1131	--	--	--	--	--	--	--	--	Ankyrin repeat protein SKIP35 GN=SKIP35 OS=Arabidopsis thaliana (Mouse-ear cress) PE=1 SV=1	S	Function unknown	unnamed protein product [Coffea canephora]
Lactuca_sativa_newGene_457	--	--	Molecular Function: binding (GO:0005488);;	--	--	--	--	hAT family C-terminal dimerisation region	--	R	General function prediction only	PREDICTED: uncharacterized protein LOC101313541 [Fragaria vesca subsp. vesca]
Lactuca_sativa_newGene_1226	--	--	Biological Process: lipid transport (GO:0006869);; Molecular Function: lipid binding (GO:0008289);; Cellular Component: anchored component of membrane (GO:0031225);;	--	--	--	--	Probable lipid transfer	Non-specific lipid-transfer protein-like protein At2g13820 (Precursor) GN=At2g13820 OS=Arabidopsis thaliana (Mouse-ear cress) PE=1 SV=1	R	General function prediction only	xylogen protein 1 [Zinnia elegans]
Lactuca_sativa_newGene_1899	--	--	--	--	--	--	--	--	--	R	General function prediction only	unnamed protein product [Coffea canephora]
Lactuca_sativa_newGene_795	--	--	--	--	--	--	--	Retrotransposon gag protein	--	R	General function prediction only	PREDICTED: uncharacterized protein LOC103995568 isoform X1 [Musa acuminata subsp. malaccensis]
Lactuca_sativa_newGene_213	[F]	Nucleotide transport and metabolism	Molecular Function: nucleotide binding (GO:0000166);; Cellular Component: cytoplasm (GO:0005737);; Biological Process: nucleotide metabolic process (GO:0009117);; Biological Process: deoxyribonucleoside triphosphate catabolic process (GO:0009204);; Molecular Function: metal ion binding (GO:0046872);; Molecular Function: nucleoside-triphosphate diphosphatase activity (GO:0047429);;	KEGG_annotation	KEGG_pathway_annotation	K01519|5.38824e-116|mtr:MTR_134s0027|Inosine triphosphate pyrophosphatase; K01519 inosine triphosphate pyrophosphatase [EC:3.6.1.19] (A)	../inputs/Lactuca_sativa.newGene.longest_transcript.fa.Kegg.pathway	[F]	Nucleotide transport and metabolism	Ham1 family;; Ham1 family	Inosine triphosphate pyrophosphatase {ECO:0000255|HAMAP-Rule:MF_03148} GN=VIT_05s0051g00580 OS=Vitis vinifera (Grape) PE=2 SV=1	F	Nucleotide transport and metabolism	Inosine triphosphate pyrophosphatase [Medicago truncatula]
Lactuca_sativa_newGene_2808	--	--	--	--	--	--	--	--	--	--	--	resistance protein candidate [Lactuca sativa]
Lactuca_sativa_newGene_842	--	--	--	--	--	--	--	Vitamin B6 photo-protection and homoeostasis	Protein root UVB sensitive 4 {ECO:0000303|PubMed:19515790} OS=Arabidopsis thaliana (Mouse-ear cress) PE=2 SV=1	S	Function unknown	hypothetical protein CICLE_v10025358mg [Citrus clementina]
Lactuca_sativa_newGene_1113	--	--	--	KEGG_annotation	KEGG_pathway_annotation	K04646|9.36219e-34|pxb:103936935|clathrin heavy chain 1; K04646 clathrin heavy chain (A)	../inputs/Lactuca_sativa.newGene.longest_transcript.fa.Kegg.pathway	[U]	Intracellular trafficking, secretion, and vesicular transport	--	Clathrin heavy chain 1 GN=CHC1 OS=Arabidopsis thaliana (Mouse-ear cress) PE=1 SV=1	U	Intracellular trafficking, secretion, and vesicular transport	PREDICTED: clathrin heavy chain 1 [Pyrus x bretschneideri]
Lactuca_sativa_newGene_1715	--	--	Cellular Component: chloroplast thylakoid (GO:0009534);;	--	--	--	--	--	--	S	Function unknown	PREDICTED: uncharacterized protein LOC101308396 [Fragaria vesca subsp. vesca]
Lactuca_sativa_newGene_509	--	--	Molecular Function: binding (GO:0005488);;	--	--	--	--	Protein of unknown function (DUF 659);; Protein of unknown function (DUF 659);; hAT family C-terminal dimerisation region	--	S	Function unknown	PREDICTED: uncharacterized protein LOC103833330 [Brassica rapa]
Lactuca_sativa_newGene_2854	--	--	Molecular Function: nucleic acid binding (GO:0003676);; Molecular Function: zinc ion binding (GO:0008270);; Biological Process: DNA integration (GO:0015074);;	--	--	--	--	gag-polypeptide of LTR copia-type;; gag-polypeptide of LTR copia-type	--	Q	Secondary metabolites biosynthesis, transport and catabolism	PREDICTED: uncharacterized protein LOC103848244 [Brassica rapa]
Lactuca_sativa_newGene_2575	--	--	--	--	--	--	--	--	--	S	Function unknown	Hydroxyproline-rich glycoprotein family protein [Theobroma cacao]
Lactuca_sativa_newGene_1288	--	--	--	--	--	--	--	--	F-box/LRR-repeat protein 25 GN=FBL25 OS=Arabidopsis thaliana (Mouse-ear cress) PE=2 SV=1	R	General function prediction only	PREDICTED: F-box/LRR-repeat protein At3g26922-like [Populus euphratica]
Lactuca_sativa_newGene_2243	--	--	--	--	--	--	--	Protein of unknown function (DUF 659)	--	S	Function unknown	PREDICTED: uncharacterized protein LOC104115592 [Nicotiana tomentosiformis]
Lactuca_sativa_newGene_2909	--	--	Molecular Function: DNA binding (GO:0003677);; Biological Process: DNA methylation (GO:0006306);; Molecular Function: methyltransferase activity (GO:0008168);;	--	--	--	--	C-5 cytosine-specific DNA methylase	DNA (cytosine-5)-methyltransferase DRM2 GN=T15N1.110/T15N1.120 OS=Arabidopsis thaliana (Mouse-ear cress) PE=1 SV=1	L	Replication, recombination and repair	PREDICTED: DNA (cytosine-5)-methyltransferase DRM2-like isoform X1 [Malus domestica]
Lactuca_sativa_newGene_3370	--	--	--	--	--	--	--	--	--	S	Function unknown	PREDICTED: crt homolog 1-like [Sesamum indicum]
Lactuca_sativa_newGene_2533	--	--	--	--	--	--	--	--	--	S	Function unknown	hypothetical protein POPTR_0001s44700g [Populus trichocarpa]
Lactuca_sativa_newGene_1760	--	--	--	--	--	--	--	AN1-like Zinc finger;; Zinc finger, C2H2 type	Zinc finger AN1 and C2H2 domain-containing stress-associated protein 16 GN=OJ1019_E02.22 OS=Oryza sativa subsp. japonica (Rice) PE=2 SV=2	R	General function prediction only	PREDICTED: zinc finger AN1 and C2H2 domain-containing stress-associated protein 13-like [Nicotiana sylvestris]
Lactuca_sativa_newGene_861	--	--	Molecular Function: transferase activity, transferring phosphorus-containing groups (GO:0016772);; Biological Process: cellular metabolic process (GO:0044237);; Molecular Function: organic cyclic compound binding (GO:0097159);; Molecular Function: heterocyclic compound binding (GO:1901363);;	--	--	--	--	Endonuclease-reverse transcriptase;; Endonuclease/Exonuclease/phosphatase family;; Reverse transcriptase (RNA-dependent DNA polymerase)	Putative ribonuclease H protein At1g65750 GN=At1g65750 OS=Arabidopsis thaliana (Mouse-ear cress) PE=3 SV=1	R	General function prediction only	hypothetical protein [Beta vulgaris subsp. vulgaris]
Lactuca_sativa_newGene_1660	[O]	Posttranslational modification, protein turnover, chaperones	--	K08770|0|crb:CARUB_v10001095mg|hypothetical protein; K08770 ubiquitin C (A)	--	[OR]	--	Ubiquitin family;; Ubiquitin-2 like Rad60 SUMO-like;; Ubiquitin-like domain;; Telomere stability and silencing;; DUF2407 ubiquitin-like domain;; Ubiquitin-2 like Rad60 SUMO-like;; Protein of unknown function (DUF2870);; FlgD Ig-like domain;; RNA methyltransferase;; GLUT4 regulating protein TUG	NEDD8-like protein RUB2 (Precursor) GN=T20F21.24 OS=Arabidopsis thaliana (Mouse-ear cress) PE=1 SV=3	O	Posttranslational modification, protein turnover, chaperones	polyubiquitin (ubq10) [Arabidopsis thaliana]
Lactuca_sativa_newGene_1764	--	--	--	K05768|2.23351e-62|sly:101254959|villin-2-like; K05768 gelsolin (A)	--	--	--	Villin headpiece domain	Villin-2 {ECO:0000303|PubMed:10631247} OS=Arabidopsis thaliana (Mouse-ear cress) PE=1 SV=2	Z	Cytoskeleton	hypothetical protein MIMGU_mgv1a000936mg [Erythranthe guttata]
Lactuca_sativa_newGene_1813	--	--	--	--	--	--	--	--	Myosin-17 GN=F7C8.80 OS=Arabidopsis thaliana (Mouse-ear cress) PE=1 SV=2	--	--	--
Lactuca_sativa_newGene_1277	--	--	--	--	--	--	--	--	Serine/threonine-protein kinase KIPK GN=KIPK OS=Arabidopsis thaliana (Mouse-ear cress) PE=1 SV=1	T	Signal transduction mechanisms	PREDICTED: serine/threonine-protein kinase KIPK-like isoform X1 [Glycine max]
Lactuca_sativa_newGene_1340	--	--	--	--	--	--	--	Domain of unknown function (DUF4216)	--	S	Function unknown	PREDICTED: uncharacterized protein LOC104238261 [Nicotiana sylvestris]
Lactuca_sativa_newGene_1238	--	--	Molecular Function: transferase activity, transferring phosphorus-containing groups (GO:0016772);;	--	--	--	--	Reverse transcriptase (RNA-dependent DNA polymerase)	--	R	General function prediction only	PREDICTED: uncharacterized protein LOC102666053 [Glycine max]
Lactuca_sativa_newGene_250	--	--	--	--	--	--	--	--	Protein SUPPRESSOR OF GENE SILENCING 3 GN=SGS3 OS=Arabidopsis thaliana (Mouse-ear cress) PE=1 SV=1	R	General function prediction only	hypothetical protein PRUPE_ppa003336mg [Prunus persica]
Lactuca_sativa_newGene_3426	[R]	General function prediction only	Biological Process: embryo development ending in seed dormancy (GO:0009793);; Biological Process: cell growth (GO:0016049);; Biological Process: TOR signaling (GO:0031929);; Cellular Component: TORC1 complex (GO:0031931);;	K07204|0|sly:101246173|regulatory-associated protein of TOR 1-like; K07204 regulatory associated protein of mTOR (A)	--	[D]	Cell cycle control, cell division, chromosome partitioning	Raptor N-terminal CASPase like domain;; WD domain, G-beta repeat;; HEAT repeat;; HEAT repeats;; GAT domain	Regulatory-associated protein of TOR 1 GN=T16O11.22 OS=Arabidopsis thaliana (Mouse-ear cress) PE=1 SV=1	D	Cell cycle control, cell division, chromosome partitioning	PREDICTED: regulatory-associated protein of TOR 1-like [Solanum lycopersicum]
Lactuca_sativa_newGene_944	--	--	--	--	--	--	--	--	--	S	Function unknown	PREDICTED: uncharacterized protein LOC100244782 [Vitis vinifera]
Lactuca_sativa_newGene_3412	--	--	Molecular Function: hydrolase activity (GO:0016787);;	KEGG_annotation	KEGG_pathway_annotation	K10901|4.46237e-09|sot:102600231|ATP-dependent DNA helicase Q-like 1-like; K10901 bloom syndrome protein [EC:3.6.4.12] (A)	../inputs/Lactuca_sativa.newGene.longest_transcript.fa.Kegg.pathway	--	--	--	ATP-dependent DNA helicase Q-like 1 GN=F10A16.2 OS=Arabidopsis thaliana (Mouse-ear cress) PE=2 SV=1	L	Replication, recombination and repair	PREDICTED: ATP-dependent DNA helicase Q-like 1-like [Solanum tuberosum]
Lactuca_sativa_newGene_505	--	--	--	--	--	--	--	GRF zinc finger	--	--	--	PREDICTED: uncharacterized protein LOC103327016 [Prunus mume]
Lactuca_sativa_newGene_1180	--	--	--	--	--	--	--	--	--	R	General function prediction only	PREDICTED: uncharacterized protein LOC103444412 [Malus domestica]
Lactuca_sativa_newGene_3393	--	--	Biological Process: cytokinesis (GO:0000910);; Molecular Function: microtubule motor activity (GO:0003777);; Molecular Function: ATP binding (GO:0005524);; Cellular Component: kinesin complex (GO:0005871);; Cellular Component: microtubule (GO:0005874);; Biological Process: microtubule-based movement (GO:0007018);; Molecular Function: microtubule binding (GO:0008017);;	K10400|3.32302e-19|pmum:103335430|phragmoplast orienting kinesin 2; K10400 kinesin family member 15 (A)	--	--	--	--	Phragmoplast orienting kinesin 2 GN=POK2 OS=Arabidopsis thaliana (Mouse-ear cress) PE=2 SV=1	Z	Cytoskeleton	PREDICTED: phragmoplast orienting kinesin 2 [Nicotiana sylvestris]
Lactuca_sativa_newGene_2599	[S]	Function unknown	Molecular Function: ATP binding (GO:0005524);; Molecular Function: transferase activity, transferring phosphorus-containing groups (GO:0016772);;	K09773|1.82972e-71|pmum:103324490|probable pyruvate, phosphate dikinase regulatory protein, chloroplastic; K09773 hypothetical protein (A)	--	--	--	Kinase/pyrophosphorylase	Probable pyruvate, phosphate dikinase regulatory protein, chloroplastic (Precursor) OS=Oryza sativa subsp. japonica (Rice) PE=2 SV=2	R	General function prediction only	PREDICTED: probable pyruvate, phosphate dikinase regulatory protein, chloroplastic [Eucalyptus grandis]
Lactuca_sativa_newGene_3398	--	--	Molecular Function: DNA binding (GO:0003677);; Biological Process: DNA recombination (GO:0006310);;	--	--	--	--	--	--	R	General function prediction only	OSJNBb0040D15.12 [Oryza sativa Japonica Group]
Lactuca_sativa_newGene_1806	--	--	Biological Process: metabolic process (GO:0008152);;	--	--	--	--	--	--	K	Transcription	PREDICTED: agamous-like MADS-box protein AGL17 [Vitis vinifera]
Lactuca_sativa_newGene_3005	--	--	Cellular Component: endoplasmic reticulum membrane (GO:0005789);; Cellular Component: integral component of membrane (GO:0016021);; Cellular Component: cytoplasmic membrane-bounded vesicle (GO:0016023);;	--	--	--	--	--	Dolichyl-diphosphooligosaccharide--protein glycosyltransferase subunit 4A GN=OST4A OS=Oryza sativa subsp. japonica (Rice) PE=3 SV=1	S	Function unknown	hypothetical protein OsI_26901 [Oryza sativa Indica Group]
Lactuca_sativa_newGene_2990	--	--	--	--	--	--	--	DDE superfamily endonuclease;; Plant transposon protein	--	L	Replication, recombination and repair	PREDICTED: putative nuclease HARBI1 [Vitis vinifera]
Lactuca_sativa_newGene_2613	--	--	Biological Process: biosynthetic process (GO:0009058);; Molecular Function: transferase activity, transferring hexosyl groups (GO:0016758);; Molecular Function: carbohydrate binding (GO:0030246);; Biological Process: lipid glycosylation (GO:0030259);;	KEGG_annotation	KEGG_pathway_annotation	K07432|2.0378e-21|rcu:RCOM_1430860|UDP-N-acetylglucosamine transferase subunit alg13, putative; K07432 beta-1,4-N-acetylglucosaminyltransferase [EC:2.4.1.141] (A)	../inputs/Lactuca_sativa.newGene.longest_transcript.fa.Kegg.pathway	--	--	Glycosyltransferase family 28 C-terminal domain	--	R	General function prediction only	unnamed protein product [Coffea canephora]
Lactuca_sativa_newGene_1856	--	--	--	--	--	[R]	General function prediction only	YT521-B-like domain	Zinc finger CCCH domain-containing protein 45 OS=Oryza sativa subsp. japonica (Rice) PE=3 SV=1	S	Function unknown	PREDICTED: uncharacterized protein LOC105169091 isoform X2 [Sesamum indicum]
Lactuca_sativa_newGene_594	--	--	--	--	--	--	--	Protein of unknown function (DUF3339)	--	S	Function unknown	PREDICTED: uncharacterized protein LOC105177439 [Sesamum indicum]
Lactuca_sativa_newGene_191	--	--	--	K11975|1.1659e-92|pmum:103327738|E3 ubiquitin-protein ligase RNF144B; K11975 E3 ubiquitin-protein ligase RNF144 [EC:6.3.2.19] (A)	--	[O]	Posttranslational modification, protein turnover, chaperones	IBR domain;; Zinc finger, C3HC4 type (RING finger)	Probable E3 ubiquitin-protein ligase ARI10 GN=ARI10 OS=Arabidopsis thaliana (Mouse-ear cress) PE=2 SV=1	O	Posttranslational modification, protein turnover, chaperones	PREDICTED: E3 ubiquitin-protein ligase RNF144B [Prunus mume]
Lactuca_sativa_newGene_896	--	--	Molecular Function: carboxylic ester hydrolase activity (GO:0004091);; Molecular Function: cholinesterase activity (GO:0004104);; Cellular Component: extracellular region (GO:0005576);; Biological Process: lipid metabolic process (GO:0006629);; Molecular Function: lipase activity (GO:0016298);;	--	--	--	--	GDSL-like Lipase/Acylhydrolase	GDSL esterase/lipase At3g26430 (Precursor) GN=At3g26430 OS=Arabidopsis thaliana (Mouse-ear cress) PE=2 SV=1	R	General function prediction only	PREDICTED: GDSL esterase/lipase At3g26430-like isoform X2 [Solanum lycopersicum]
Lactuca_sativa_newGene_3361	--	--	Molecular Function: DNA binding (GO:0003677);; Biological Process: DNA recombination (GO:0006310);; Molecular Function: metal ion binding (GO:0046872);;	KEGG_annotation	KEGG_pathway_annotation	K04125|1.78456e-58|cit:102617833|leucoanthocyanidin dioxygenase-like; K04125 gibberellin 2-oxidase [EC:1.14.11.13] (A)	../inputs/Lactuca_sativa.newGene.longest_transcript.fa.Kegg.pathway	--	--	--	Endonuclease OS=Nicotiana tabacum (Common tobacco) PE=2 SV=1	R	General function prediction only	gag-pol fusion protein [Rhizophagus irregularis DAOM 197198w]
Lactuca_sativa_newGene_3002	--	--	Molecular Function: ion binding (GO:0043167);; Molecular Function: organic cyclic compound binding (GO:0097159);; Molecular Function: heterocyclic compound binding (GO:1901363);;	--	--	--	--	--	Endonuclease OS=Nicotiana tabacum (Common tobacco) PE=2 SV=1	R	General function prediction only	PREDICTED: uncharacterized protein LOC103437576 [Malus domestica]
Lactuca_sativa_newGene_2960	--	--	--	--	--	--	--	GAG-pre-integrase domain	--	--	--	PREDICTED: uncharacterized protein LOC104907165 [Beta vulgaris subsp. vulgaris]
Lactuca_sativa_newGene_2794	--	--	--	K11982|1.60431e-79|rcu:RCOM_1598280|zinc finger protein, putative; K11982 E3 ubiquitin-protein ligase RNF115/126 [EC:6.3.2.19] (A)	--	[O]	Posttranslational modification, protein turnover, chaperones	Ring finger domain;; zinc-finger;; RING-H2 zinc finger;; Zinc finger, C3HC4 type (RING finger);; Zinc finger, C3HC4 type (RING finger);; Zinc finger, C3HC4 type (RING finger);; Anaphase-promoting complex subunit 11 RING-H2 finger	E3 ubiquitin-protein ligase CIP8 GN=CIP8 OS=Arabidopsis thaliana (Mouse-ear cress) PE=1 SV=1	O	Posttranslational modification, protein turnover, chaperones	zinc finger protein, putative [Ricinus communis]
Lactuca_sativa_newGene_1726	--	--	--	--	--	--	--	MULE transposase domain;; MuDR family transposase;; Transposase, Mutator family;; SWIM zinc finger	--	S	Function unknown	PREDICTED: uncharacterized protein LOC102583809 [Solanum tuberosum]
Lactuca_sativa_newGene_1342	--	--	--	--	--	--	--	C2 domain of PTEN tumour-suppressor protein	Formin-like protein 20 GN=MBK20.20/MBK20.21 OS=Arabidopsis thaliana (Mouse-ear cress) PE=2 SV=3	R	General function prediction only	unnamed protein product [Vitis vinifera]
Lactuca_sativa_newGene_2901	--	--	Cellular Component: nucleus (GO:0005634);;	--	--	--	--	Protein of unknown function (DUF1421)	--	S	Function unknown	hypothetical protein PRUPE_ppa004117mg [Prunus persica]
Lactuca_sativa_newGene_1868	--	--	Cellular Component: nucleus (GO:0005634);; Cellular Component: cytosol (GO:0005829);;	K15901|2.11058e-93|gmx:100527714|uncharacterized LOC100527714; K15901 EKC/KEOPS complex subunit CGI121/TPRKB (A)	--	--	--	Kinase binding protein CGI-121	--	S	Function unknown	uncharacterized protein LOC100527714 [Glycine max]
Lactuca_sativa_newGene_1901	--	--	Molecular Function: nucleic acid binding (GO:0003676);; Biological Process: primary metabolic process (GO:0044238);; Biological Process: cellular macromolecule metabolic process (GO:0044260);;	--	--	--	--	Reverse transcriptase (RNA-dependent DNA polymerase)	Uncharacterized mitochondrial protein AtMg01250 GN=AtMg01250 OS=Arabidopsis thaliana (Mouse-ear cress) PE=4 SV=1	R	General function prediction only	PREDICTED: uncharacterized protein LOC104890338 [Beta vulgaris subsp. vulgaris]
Lactuca_sativa_newGene_3423	--	--	Cellular Component: membrane (GO:0016020);; Cellular Component: cell part (GO:0044464);;	K09597|3.35746e-22|mus:103994790|signal peptide peptidase-like 2; K09597 signal peptide peptidase-like 2B [EC:3.4.23.-] (A)	--	--	--	--	Signal peptide peptidase-like 2 (Precursor) GN=OsJ_33780 OS=Oryza sativa subsp. japonica (Rice) PE=2 SV=1	R	General function prediction only	PREDICTED: signal peptide peptidase-like 3 [Sesamum indicum]
Lactuca_sativa_newGene_605	[RTKL]	General function prediction only;; Signal transduction mechanisms;; Transcription;; Replication, recombination and repair	Molecular Function: transferase activity, transferring phosphorus-containing groups (GO:0016772);;	--	--	--	--	Protein tyrosine kinase;; Protein kinase domain;; S-locus glycoprotein family;; D-mannose binding lectin;; PAN-like domain	G-type lectin S-receptor-like serine/threonine-protein kinase At4g27290 (Precursor) GN=At4g27290 OS=Arabidopsis thaliana (Mouse-ear cress) PE=3 SV=4	T	Signal transduction mechanisms	PREDICTED: LOW QUALITY PROTEIN: uncharacterized protein LOC105109454 [Populus euphratica]
Lactuca_sativa_newGene_1828	--	--	Molecular Function: binding (GO:0005488);;	--	--	--	--	hAT family C-terminal dimerisation region	--	S	Function unknown	PREDICTED: uncharacterized protein LOC100256321 [Vitis vinifera]
Lactuca_sativa_newGene_934	[R]	General function prediction only	Molecular Function: oxidoreductase activity, acting on paired donors, with incorporation or reduction of molecular oxygen, 2-oxoglutarate as one donor, and incorporation of one atom each of oxygen into both donors (GO:0016706);; Biological Process: glucosinolate biosynthetic process (GO:0019761);; Biological Process: oxidation-reduction process (GO:0055114);;	K06892|2.36389e-158|vvi:100252777|	--	--	--	2OG-Fe(II) oxygenase superfamily;; non-haem dioxygenase in morphine synthesis N-terminal	1-aminocyclopropane-1-carboxylate oxidase homolog 1 GN=At1g06620 OS=Arabidopsis thaliana (Mouse-ear cress) PE=2 SV=1	Q	Secondary metabolites biosynthesis, transport and catabolism	hypothetical protein MIMGU_mgv1a008992mg [Erythranthe guttata]
Lactuca_sativa_newGene_1710	--	--	Molecular Function: transferase activity, transferring phosphorus-containing groups (GO:0016772);;	K08818|6.00187e-18|osa:4336224|Os04g0488000; K08818 cell division cycle 2-like [EC:2.7.11.22] (A)	--	--	--	--	Cyclin-dependent kinase G-2 GN=OJ991113_30.14 OS=Oryza sativa subsp. japonica (Rice) PE=2 SV=2	T	Signal transduction mechanisms	Os04g0488000 [Oryza sativa Japonica Group]
Lactuca_sativa_newGene_3328	--	--	Biological Process: RNA methylation (GO:0001510);; Molecular Function: structural constituent of ribosome (GO:0003735);; Cellular Component: nucleolus (GO:0005730);; Biological Process: translation (GO:0006412);; Biological Process: embryo development ending in seed dormancy (GO:0009793);; Biological Process: protein ubiquitination (GO:0016567);; Cellular Component: cytosolic large ribosomal subu…	KEGG_annotation	KEGG_pathway_annotation	K02927|5.52614e-87|tcc:TCM_015479|Ubiquitin supergroup,Ribosomal protein L40e; K02927 large subunit ribosomal protein L40e (A)	../inputs/Lactuca_sativa.newGene.longest_transcript.fa.Kegg.pathway	--	--	Ubiquitin family;; Ribosomal L40e family;; Ubiquitin-2 like Rad60 SUMO-like;; Ubiquitin-like domain	60S ribosomal protein L40 (Precursor) GN=UBICEP52-7 OS=Nicotiana sylvestris (Wood tobacco) PE=2 SV=2	J	Translation, ribosomal structure and biogenesis	hypothetical protein MIMGU_mgv1a015002mg [Erythranthe guttata]
Lactuca_sativa_newGene_2898	--	--	--	--	--	--	--	--	--	--	--	PREDICTED: uncharacterized protein LOC103428171 [Malus domestica]
Lactuca_sativa_newGene_942	[IQR]	Lipid transport and metabolism;; Secondary metabolites biosynthesis, transport and catabolism;; General function prediction only	Cellular Component: peroxisome (GO:0005777);; Cellular Component: membrane (GO:0016020);; Molecular Function: oxidoreductase activity (GO:0016491);; Biological Process: response to cadmium ion (GO:0046686);; Biological Process: oxidation-reduction process (GO:0055114);;	--	--	--	--	short chain dehydrogenase;; Enoyl-(Acyl carrier protein) reductase;; KR domain	3-oxoacyl-[acyl-carrier-protein] reductase, chloroplastic (Precursor) GN=CLKR27 OS=Cuphea lanceolata (Cigar flower) PE=2 SV=1	IQ	Lipid transport and metabolism;; Secondary metabolites biosynthesis, transport and catabolism	hypothetical protein CICLE_v10012408mg [Citrus clementina]
Lactuca_sativa_newGene_2842	[P]	Inorganic ion transport and metabolism	Molecular Function: carbonate dehydratase activity (GO:0004089);; Biological Process: one-carbon metabolic process (GO:0006730);; Molecular Function: zinc ion binding (GO:0008270);; Cellular Component: chloroplast stroma (GO:0009570);;	KEGG_annotation	KEGG_pathway_annotation	K01674|1.17129e-25|sly:101254722|alpha carbonic anhydrase 1, chloroplastic; K01674 carbonic anhydrase [EC:4.2.1.1] (A)	../inputs/Lactuca_sativa.newGene.longest_transcript.fa.Kegg.pathway	--	--	Eukaryotic-type carbonic anhydrase;; Eukaryotic-type carbonic anhydrase	Alpha carbonic anhydrase 1, chloroplastic (Precursor) GN=F3C22.120 OS=Arabidopsis thaliana (Mouse-ear cress) PE=1 SV=2	R	General function prediction only	PREDICTED: alpha carbonic anhydrase 1, chloroplastic [Nicotiana sylvestris]
Lactuca_sativa_newGene_2314	--	--	--	--	--	--	--	Domain of unknown function (DUF4413);; hAT family C-terminal dimerisation region	Putative AC transposase OS=Zea mays (Maize) PE=2 SV=2	L	Replication, recombination and repair	hypothetical protein POPTR_0005s13270g [Populus trichocarpa]
Lactuca_sativa_newGene_1232	--	--	--	--	--	--	--	BED zinc finger	--	--	--	--
Lactuca_sativa_newGene_1191	--	--	Molecular Function: metal ion binding (GO:0046872);;	--	--	--	--	RING-type zinc-finger	--	O	Posttranslational modification, protein turnover, chaperones	PREDICTED: uncharacterized protein LOC100241642 [Vitis vinifera]
Lactuca_sativa_newGene_892	--	--	Cellular Component: mitochondrion (GO:0005739);; Cellular Component: cytoplasmic membrane-bounded vesicle (GO:0016023);;	--	--	--	--	Hemimethylated DNA-binding protein YccV like	--	S	Function unknown	PREDICTED: uncharacterized protein LOC105160014 [Sesamum indicum]
Lactuca_sativa_newGene_185	--	--	--	--	--	--	--	--	--	--	--	PREDICTED: calsequestrin-1 [Vitis vinifera]
Lactuca_sativa_newGene_2945	--	--	--	--	--	--	--	gag-polypeptide of LTR copia-type;; gag-polypeptide of LTR copia-type;; GAG-pre-integrase domain;; Integrase core domain	Uncharacterized mitochondrial protein AtMg00300 GN=AtMg00300 OS=Arabidopsis thaliana (Mouse-ear cress) PE=4 SV=1	R	General function prediction only	PREDICTED: formin-1-like [Beta vulgaris subsp. vulgaris]
Lactuca_sativa_newGene_2885	[G]	Carbohydrate transport and metabolism	Molecular Function: catalytic activity (GO:0003824);; Cellular Component: chloroplast part (GO:0044434);; Biological Process: response to stimulus (GO:0050896);;	KEGG_annotation	KEGG_pathway_annotation	K00615|1.07788e-14|zma:103640190|transketolase, chloroplastic-like; K00615 transketolase [EC:2.2.1.1] (A)	../inputs/Lactuca_sativa.newGene.longest_transcript.fa.Kegg.pathway	--	--	Transketolase, thiamine diphosphate binding domain	Transketolase, chloroplastic OS=Zea mays (Maize) PE=1 SV=1	G	Carbohydrate transport and metabolism	PREDICTED: transketolase, chloroplastic-like [Zea mays]
Lactuca_sativa_newGene_2529	--	--	--	--	--	--	--	--	--	R	General function prediction only	PREDICTED: uncharacterized protein LOC102626749 isoform X2 [Citrus sinensis]
Lactuca_sativa_newGene_139	--	--	--	--	--	--	--	BED zinc finger	--	S	Function unknown	hypothetical protein PRUPE_ppa025795mg, partial [Prunus persica]
Lactuca_sativa_newGene_3016	[C]	Energy production and conversion	Biological Process: protein N-linked glycosylation (GO:0006487);; Biological Process: protein targeting to vacuole (GO:0006623);; Biological Process: vacuole organization (GO:0007033);; Cellular Component: plasmodesma (GO:0009506);; Biological Process: embryo development ending in seed dormancy (GO:0009793);; Biological Process: D-xylose metabolic process (GO:0042732);;	--	--	[C]	Energy production and conversion	ATP synthase alpha/beta family, nucleotide-binding domain	V-type proton ATPase catalytic subunit A OS=Beta vulgaris (Sugar beet) PE=2 SV=1	U	Intracellular trafficking, secretion, and vesicular transport	BnaA03g53490D [Brassica napus]
Lactuca_sativa_newGene_1099	--	--	Biological Process: metabolic process (GO:0008152);; Molecular Function: metal ion binding (GO:0046872);;	--	--	[R]	General function prediction only	Reverse transcriptase (RNA-dependent DNA polymerase);; Integrase core domain	Endonuclease OS=Nicotiana tabacum (Common tobacco) PE=2 SV=1	R	General function prediction only	hypothetical protein VITISV_026292 [Vitis vinifera]
Lactuca_sativa_newGene_2911	--	--	Molecular Function: metal ion binding (GO:0046872);;	--	--	--	--	--	--	--	--	PREDICTED: LOW QUALITY PROTEIN: uncharacterized protein LOC101216349 [Cucumis sativus]
Lactuca_sativa_newGene_1208	--	--	Cellular Component: multivesicular body (GO:0005771);; Biological Process: intracellular protein transport (GO:0006886);; Cellular Component: retromer complex (GO:0030904);; Biological Process: retrograde transport, endosome to Golgi (GO:0042147);;	K18468|3.17388e-14|rcu:RCOM_1598610|vacuolar sorting protein, putative; K18468 vacuolar protein sorting-associated protein 35 (A)	--	--	--	--	Vacuolar protein sorting-associated protein 35B GN=VPS35B OS=Arabidopsis thaliana (Mouse-ear cress) PE=1 SV=1	U	Intracellular trafficking, secretion, and vesicular transport	vacuolor-sorting protein-like protein [Oryza sativa Japonica Group]
Lactuca_sativa_newGene_1832	[O]	Posttranslational modification, protein turnover, chaperones	Cellular Component: intracellular (GO:0005622);; Biological Process: protein ubiquitination involved in ubiquitin-dependent protein catabolic process (GO:0042787);;	K08770|0|aly:ARALYDRAFT_662268|hypothetical protein; K08770 ubiquitin C (A)	--	[OR]	--	Ubiquitin family;; Ubiquitin-2 like Rad60 SUMO-like;; Ubiquitin-like domain;; Telomere stability and silencing;; Ubiquitin-2 like Rad60 SUMO-like;; DUF2407 ubiquitin-like domain;; Protein of unknown function (DUF2870)	NEDD8-like protein RUB2 (Precursor) GN=T20F21.24 OS=Arabidopsis thaliana (Mouse-ear cress) PE=1 SV=3	O	Posttranslational modification, protein turnover, chaperones	polyubiquitin (ubq10) [Arabidopsis thaliana]
Lactuca_sativa_newGene_2252	--	--	--	--	--	--	--	EF-hand domain pair;; EF hand;; EF hand;; EF-hand domain;; EF-hand domain pair	--	T	Signal transduction mechanisms	conserved hypothetical protein [Ricinus communis]
Lactuca_sativa_newGene_125	[C]	Energy production and conversion	Molecular Function: zinc ion binding (GO:0008270);; Molecular Function: oxidoreductase activity (GO:0016491);; Biological Process: oxidation-reduction process (GO:0055114);;	KEGG_annotation	KEGG_pathway_annotation	K00121|1.77564e-83|sot:102584141|alcohol dehydrogenase-like 1-like; K00121 S-(hydroxymethyl)glutathione dehydrogenase / alcohol dehydrogenase [EC:1.1.1.284 1.1.1.1] (A)	../inputs/Lactuca_sativa.newGene.longest_transcript.fa.Kegg.pathway	[Q]	Secondary metabolites biosynthesis, transport and catabolism	Alcohol dehydrogenase GroES-like domain	Alcohol dehydrogenase-like 7 GN=At5g42250 OS=Arabidopsis thaliana (Mouse-ear cress) PE=2 SV=1	Q	Secondary metabolites biosynthesis, transport and catabolism	alcohol dehydrogenase 1 [Artemisia annua]
Lactuca_sativa_newGene_481	--	--	Cellular Component: cell wall (GO:0005618);; Cellular Component: cytoplasm (GO:0005737);; Biological Process: metal ion transport (GO:0030001);; Molecular Function: metal ion binding (GO:0046872);;	--	--	--	--	Heavy-metal-associated domain	Copper transport protein ATX1 GN=ATX1 OS=Arabidopsis thaliana (Mouse-ear cress) PE=1 SV=1	P	Inorganic ion transport and metabolism	chloroplast-targeted copper chaperone, putative [Ricinus communis]
Lactuca_sativa_newGene_3363	--	--	Cellular Component: endosome (GO:0005768);; Cellular Component: Golgi apparatus (GO:0005794);; Cellular Component: trans-Golgi network (GO:0005802);; Cellular Component: plasma membrane (GO:0005886);; Biological Process: signal transduction (GO:0007165);;	--	--	--	--	Protein of unknown function (DUF3148)	--	R	General function prediction only	PREDICTED: putative leucine-rich repeat receptor-like serine/threonine-protein kinase At2g14440 [Camelina sativa]
Lactuca_sativa_newGene_1637	[OC]	Posttranslational modification, protein turnover, chaperones;; Energy production and conversion	Biological Process: glycerol ether metabolic process (GO:0006662);; Molecular Function: electron carrier activity (GO:0009055);; Molecular Function: protein disulfide oxidoreductase activity (GO:0015035);; Biological Process: cell redox homeostasis (GO:0045454);;	--	--	[O]	Posttranslational modification, protein turnover, chaperones	Thioredoxin	Thioredoxin-like 1-1, chloroplastic (Precursor) GN=At1g08570 OS=Arabidopsis thaliana (Mouse-ear cress) PE=2 SV=1	O	Posttranslational modification, protein turnover, chaperones	unnamed protein product [Coffea canephora]
Lactuca_sativa_newGene_193	[LKJ]	Replication, recombination and repair;; Transcription;; Translation, ribosomal structure and biogenesis	Molecular Function: RNA binding (GO:0003723);; Molecular Function: ATP binding (GO:0005524);; Cellular Component: nucleus (GO:0005634);; Molecular Function: ATP-dependent helicase activity (GO:0008026);;	K14808|0|rcu:RCOM_1238680|dead box ATP-dependent RNA helicase, putative; K14808 ATP-dependent RNA helicase DDX54/DBP10 [EC:3.6.4.13] (A)	--	[A]	RNA processing and modification	DEAD/DEAH box helicase;; Helicase conserved C-terminal domain;; DBP10CT (NUC160) domain;; Type III restriction enzyme, res subunit	Putative DEAD-box ATP-dependent RNA helicase 29 GN=RH29 OS=Arabidopsis thaliana (Mouse-ear cress) PE=3 SV=1	A	RNA processing and modification	PREDICTED: putative DEAD-box ATP-dependent RNA helicase 29 [Sesamum indicum]
Lactuca_sativa_newGene_21	--	--	Molecular Function: hydrolase activity (GO:0016787);; Biological Process: innate immune response (GO:0045087);;	KEGG_annotation	KEGG_pathway_annotation	K06130|4.27174e-09|brp:103861298|acyl-protein thioesterase 1; K06130 lysophospholipase II [EC:3.1.1.5] (A)	../inputs/Lactuca_sativa.newGene.longest_transcript.fa.Kegg.pathway	--	--	--	--	I	Lipid transport and metabolism	PREDICTED: acyl-protein thioesterase 1-like [Nicotiana tomentosiformis]
Lactuca_sativa_newGene_1925	--	--	Molecular Function: protein serine/threonine kinase activity (GO:0004674);; Molecular Function: protein tyrosine kinase activity (GO:0004713);; Molecular Function: ATP binding (GO:0005524);; Biological Process: protein phosphorylation (GO:0006468);; Biological Process: transmembrane receptor protein tyrosine kinase signaling pathway (GO:0007169);; Biological Process: response to auxin (GO:0009733…	--	--	--	--	Leucine Rich repeats (2 copies);; Leucine rich repeat;; Protein kinase domain;; Protein tyrosine kinase;; Leucine Rich Repeat;; Leucine Rich repeat;; Leucine rich repeat	Leucine-rich repeat receptor-like tyrosine-protein kinase At2g41820 (Precursor) GN=At2g41820 OS=Arabidopsis thaliana (Mouse-ear cress) PE=2 SV=1	T	Signal transduction mechanisms	unnamed protein product [Coffea canephora]
Lactuca_sativa_newGene_3038	--	--	--	K05387|6.74859e-10|mdm:103438919|glutamate receptor 1.2-like; K05387 glutamate receptor, ionotropic, plant (A)	--	--	--	--	Glutamate receptor 2.2 (Precursor) GN=GLR2.2 OS=Arabidopsis thaliana (Mouse-ear cress) PE=2 SV=1	U	Intracellular trafficking, secretion, and vesicular transport	PREDICTED: glutamate receptor 1.2-like [Malus domestica]
Lactuca_sativa_newGene_1152	--	--	Biological Process: response to stress (GO:0006950);;	--	--	--	--	Protein of unknown function (DUF775)	--	S	Function unknown	hypothetical protein JCGZ_13926 [Jatropha curcas]
Lactuca_sativa_newGene_1375	--	--	--	--	--	--	--	NPH3 family;; BTB/POZ domain	BTB/POZ domain-containing protein At5g67385 GN=At5g67385 OS=Arabidopsis thaliana (Mouse-ear cress) PE=1 SV=2	R	General function prediction only	PREDICTED: BTB/POZ domain-containing protein At5g67385 [Vitis vinifera]
Lactuca_sativa_newGene_2925	--	--	Cellular Component: plastid (GO:0009536);; Cellular Component: membrane (GO:0016020);;	--	--	--	--	--	--	R	General function prediction only	PREDICTED: kanadaptin [Sesamum indicum]
Lactuca_sativa_newGene_2813	[S]	Function unknown	Molecular Function: DNA binding (GO:0003677);; Molecular Function: nuclease activity (GO:0004518);; Biological Process: nucleotide-excision repair (GO:0006289);; Biological Process: nucleic acid phosphodiester bond hydrolysis (GO:0090305);;	--	--	--	--	Hemimethylated DNA-binding protein YccV like;; UvrB/uvrC motif	--	S	Function unknown	DNA binding protein, putative [Ricinus communis]
Lactuca_sativa_newGene_553	--	--	--	--	--	--	--	--	Tobamovirus multiplication protein 1 GN=TOM1 OS=Nicotiana tabacum (Common tobacco) PE=1 SV=1	S	Function unknown	tobamovirus multiplication 1 [Solanum habrochaites]
Lactuca_sativa_newGene_149	--	--	--	--	--	--	--	--	--	S	Function unknown	TIR-NBS-LRR resistance-like protein RGC151 [Helianthus annuus]
Lactuca_sativa_newGene_1247	--	--	Biological Process: response to reactive oxygen species (GO:0000302);; Molecular Function: ATP binding (GO:0005524);; Cellular Component: mitochondrion (GO:0005739);; Biological Process: ATP catabolic process (GO:0006200);; Cellular Component: chloroplast envelope (GO:0009941);; Biological Process: response to iron ion (GO:0010039);; Biological Process: chlorophyll catabolic process (GO:0015996);…	--	--	--	--	--	Pentatricopeptide repeat-containing protein At1g69290 GN=At1g69290 OS=Arabidopsis thaliana (Mouse-ear cress) PE=2 SV=1	LT	Replication, recombination and repair;; Signal transduction mechanisms	PREDICTED: ABC transporter B family member 26, chloroplastic [Eucalyptus grandis]
Lactuca_sativa_newGene_590	--	--	--	K17943|5.93179e-11|pop:POPTR_0009s03980g|POPTRDRAFT_203647; hypothetical protein; K17943 pumilio RNA-binding family (A)	--	--	--	--	Pumilio homolog 1 GN=APUM1 OS=Arabidopsis thaliana (Mouse-ear cress) PE=1 SV=1	J	Translation, ribosomal structure and biogenesis	PREDICTED: pumilio homolog 2-like isoform X3 [Nicotiana tomentosiformis]
Lactuca_sativa_newGene_3327	--	--	Biological Process: protein glycosylation (GO:0006486);; Molecular Function: galactosyltransferase activity (GO:0008378);; Cellular Component: membrane (GO:0016020);;	--	--	--	--	--	Probable beta-1,3-galactosyltransferase 9 GN=B3GALT9 OS=Arabidopsis thaliana (Mouse-ear cress) PE=2 SV=1	R	General function prediction only	PREDICTED: probable beta-1,3-galactosyltransferase 9 [Tarenaya hassleriana]
Lactuca_sativa_newGene_869	--	--	--	--	--	--	--	hAT family C-terminal dimerisation region;; Domain of unknown function (DUF4371)	--	S	Function unknown	PREDICTED: LOW QUALITY PROTEIN: zinc finger MYM-type protein 1-like [Malus domestica]
Lactuca_sativa_newGene_1119	--	--	--	--	--	--	--	--	Serine/threonine-protein kinase D6PKL2 GN=MCA23.7 OS=Arabidopsis thaliana (Mouse-ear cress) PE=1 SV=1	--	--	--
Lactuca_sativa_newGene_597	--	--	Molecular Function: binding (GO:0005488);;	--	--	--	--	Domain of unknown function (DUF4371);; hAT family C-terminal dimerisation region	--	R	General function prediction only	PREDICTED: zinc finger MYM-type protein 1-like [Beta vulgaris subsp. vulgaris]
Lactuca_sativa_newGene_1664	--	--	Biological Process: cellular macromolecule metabolic process (GO:0044260);; Biological Process: nucleic acid metabolic process (GO:0090304);; Molecular Function: organic cyclic compound binding (GO:0097159);; Molecular Function: heterocyclic compound binding (GO:1901363);;	--	--	[R]	General function prediction only	Integrase core domain;; GAG-pre-integrase domain;; gag-polypeptide of LTR copia-type;; gag-polypeptide of LTR copia-type;; Retrotransposon gag protein;; F-box domain	Endonuclease OS=Nicotiana tabacum (Common tobacco) PE=2 SV=1	R	General function prediction only	hypothetical protein VITISV_042091 [Vitis vinifera]
Lactuca_sativa_newGene_1721	[E]	Amino acid transport and metabolism	Molecular Function: saccharopine dehydrogenase (NADP+, L-glutamate-forming) activity (GO:0004755);; Molecular Function: saccharopine dehydrogenase (NADP+, L-lysine-forming) activity (GO:0047130);; Biological Process: oxidation-reduction process (GO:0055114);;	KEGG_annotation	KEGG_pathway_annotation	K14157|0|tcc:TCM_037438|Lysine-ketoglutarate reductase/saccharopine dehydrogenase bifunctional enzyme; K14157 alpha-aminoadipic semialdehyde synthase [EC:1.5.1.8 1.5.1.9] (A)	../inputs/Lactuca_sativa.newGene.longest_transcript.fa.Kegg.pathway	[E]	Amino acid transport and metabolism	Saccharopine dehydrogenase;; Alanine dehydrogenase/PNT, C-terminal domain;; Alanine dehydrogenase/PNT, N-terminal domain;; LOR/SDH bifunctional enzyme conserved region	Saccharopine dehydrogenase GN=F4I10.80 OS=Arabidopsis thaliana (Mouse-ear cress) PE=1 SV=1	E	Amino acid transport and metabolism	Lysine-ketoglutarate reductase/saccharopine dehydrogenase bifunctional enzyme [Theobroma cacao]
Lactuca_sativa_newGene_445	--	--	Biological Process: regulation of root meristem growth (GO:0010082);; Biological Process: regulation of organelle organization (GO:0033043);; Biological Process: xylan metabolic process (GO:0045491);; Biological Process: ground tissue pattern formation (GO:1990064);;	--	--	--	--	--	--	R	General function prediction only	Putative vacuolar protein sorting-associated protein 13C [Morus notabilis]
Lactuca_sativa_newGene_1890	--	--	--	--	--	--	--	--	Mediator of RNA polymerase II transcription subunit 9 GN=T7N22.3 OS=Arabidopsis thaliana (Mouse-ear cress) PE=1 SV=1	S	Function unknown	PREDICTED: mediator of RNA polymerase II transcription subunit 9 [Vitis vinifera]
Lactuca_sativa_newGene_93	--	--	--	--	--	--	--	gag-polypeptide of LTR copia-type;; Retrotransposon gag protein;; GAG-pre-integrase domain;; gag-polypeptide of LTR copia-type	Endonuclease OS=Nicotiana tabacum (Common tobacco) PE=2 SV=1	S	Function unknown	PREDICTED: uncharacterized protein LOC101215551 [Cucumis sativus]
Lactuca_sativa_newGene_840	--	--	--	K07052|7.20585e-06|vvi:100251779|uncharacterized LOC100251779; K07052 (A)	--	--	--	--	--	--	--	--
Lactuca_sativa_newGene_1278	--	--	--	--	--	--	--	gag-polypeptide of LTR copia-type	--	--	--	PREDICTED: uncharacterized protein LOC104798676 [Tarenaya hassleriana]
Lactuca_sativa_newGene_3413	--	--	--	KEGG_annotation	KEGG_pathway_annotation	K06269|1.11032e-09|cic:CICLE_v10021192mg|hypothetical protein; K06269 serine/threonine-protein phosphatase PP1 catalytic subunit [EC:3.1.3.16] (A)	../inputs/Lactuca_sativa.newGene.longest_transcript.fa.Kegg.pathway	--	--	--	Serine/threonine-protein phosphatase PP1 GN=PP1 OS=Medicago sativa subsp. varia (Alfalfa) PE=2 SV=1	T	Signal transduction mechanisms	hypothetical protein CICLE_v10021192mg [Citrus clementina]
Lactuca_sativa_newGene_1905	--	--	--	--	--	--	--	HAMP domain	--	S	Function unknown	--
Lactuca_sativa_newGene_1265	--	--	--	--	--	--	--	--	ATP-dependent zinc metalloprotease FTSH 3, mitochondrial (Precursor) OS=Oryza sativa subsp. japonica (Rice) PE=3 SV=1	S	Function unknown	PREDICTED: uncharacterized protein LOC100256651 isoform X1 [Vitis vinifera]
Lactuca_sativa_newGene_1213	--	--	Biological Process: transcription, DNA-templated (GO:0006351);; Biological Process: response to stress (GO:0006950);;	KEGG_annotation	KEGG_pathway_annotation	K14431|3.69036e-128|vvi:100249156|transcription factor TGA1; K14431 transcription factor TGA (A)	../inputs/Lactuca_sativa.newGene.longest_transcript.fa.Kegg.pathway	--	--	Seed dormancy control;; bZIP transcription factor;; Basic region leucine zipper	Transcription factor TGA1 GN=MQN23.15 OS=Arabidopsis thaliana (Mouse-ear cress) PE=1 SV=2	K	Transcription	PREDICTED: transcription factor TGA1 isoform X2 [Vitis vinifera]
Lactuca_sativa_newGene_1683	--	--	Molecular Function: binding (GO:0005488);;	--	--	--	--	Myb-like DNA-binding domain;; Myb-like DNA-binding domain	--	K	Transcription	hypothetical protein JCGZ_05470 [Jatropha curcas]
Lactuca_sativa_newGene_2473	--	--	--	--	--	--	--	Glycosyl transferase family 8 C-terminal	--	--	--	--
Lactuca_sativa_newGene_225	--	--	Biological Process: transport (GO:0006810);;	KEGG_annotation	KEGG_pathway_annotation	K14006|3.65071e-09|sly:101255494|protein transport protein SEC23-like; K14006 protein transport protein SEC23 (A)	../inputs/Lactuca_sativa.newGene.longest_transcript.fa.Kegg.pathway	--	--	--	--	U	Intracellular trafficking, secretion, and vesicular transport	PREDICTED: protein transport protein SEC23-like [Sesamum indicum]
Lactuca_sativa_newGene_2501	--	--	--	--	--	--	--	MuDR family transposase	--	S	Function unknown	hypothetical protein PRUPE_ppb016632mg [Prunus persica]
Lactuca_sativa_newGene_3341	--	--	--	--	--	--	--	Tubby C 2	Protein LURP-one-related 15 GN=At5g01750 OS=Arabidopsis thaliana (Mouse-ear cress) PE=1 SV=1	S	Function unknown	unnamed protein product [Coffea canephora]
Lactuca_sativa_newGene_3305	[L]	Replication, recombination and repair	Molecular Function: nucleic acid binding (GO:0003676);; Molecular Function: exonuclease activity (GO:0004527);; Molecular Function: metal ion binding (GO:0046872);;	K18327|7.96976e-155|mtr:MTR_040s0051|RNA exonuclease; K18327 RNA exonuclease 4 [EC:3.1.-.-] (A)	--	[L]	Replication, recombination and repair	Exonuclease;; Zinc finger, C2H2 type	--	L	Replication, recombination and repair	RNA exonuclease [Medicago truncatula]
Lactuca_sativa_newGene_1359	[O]	Posttranslational modification, protein turnover, chaperones	Molecular Function: binding (GO:0005488);;	--	--	--	--	Hsp70 protein	Stromal 70 kDa heat shock-related protein, chloroplastic (Precursor) GN=HSP70 OS=Pisum sativum (Garden pea) PE=2 SV=1	O	Posttranslational modification, protein turnover, chaperones	PREDICTED: stromal 70 kDa heat shock-related protein, chloroplastic-like [Fragaria vesca subsp. vesca]
Lactuca_sativa_newGene_884	[RTKL]	General function prediction only;; Signal transduction mechanisms;; Transcription;; Replication, recombination and repair	Molecular Function: nucleotide binding (GO:0000166);; Molecular Function: protein kinase activity (GO:0004672);; Biological Process: phosphorylation (GO:0016310);;	--	--	[D]	Cell cycle control, cell division, chromosome partitioning	Protein kinase domain;; Protein tyrosine kinase;; S-locus glycoprotein family;; PAN-like domain;; D-mannose binding lectin	G-type lectin S-receptor-like serine/threonine-protein kinase At2g19130 (Precursor) GN=At2g19130 OS=Arabidopsis thaliana (Mouse-ear cress) PE=2 SV=1	T	Signal transduction mechanisms	PREDICTED: G-type lectin S-receptor-like serine/threonine-protein kinase At2g19130 [Nicotiana sylvestris]
Lactuca_sativa_newGene_237	--	--	Biological Process: defense response (GO:0006952);; Molecular Function: ADP binding (GO:0043531);;	--	--	--	--	--	--	--	--	resistance protein candidate RGC20 [Lactuca sativa]
Lactuca_sativa_newGene_1090	[R]	General function prediction only	Biological Process: proteolysis (GO:0006508);; Molecular Function: peptidase activity (GO:0008233);; Cellular Component: membrane (GO:0016020);;	K07052|1.29928e-62|vvi:100252714|uncharacterized LOC100252714; K07052 (A)	--	--	--	--	--	S	Function unknown	unnamed protein product [Vitis vinifera]
Lactuca_sativa_newGene_3458	--	--	Biological Process: response to stimulus (GO:0050896);;	--	--	--	--	TIR domain;; TIR domain	Toll/interleukin-1 receptor-like protein GN=TIR OS=Arabidopsis thaliana (Mouse-ear cress) PE=1 SV=1	S	Function unknown	disease-resistance protein NRSA1 [Tagetes erecta]
Lactuca_sativa_newGene_1642	--	--	--	--	--	--	--	Phloem protein 2	F-box protein At2g02240 GN=At2g02240 OS=Arabidopsis thaliana (Mouse-ear cress) PE=2 SV=1	R	General function prediction only	PREDICTED: putative F-box protein PP2-B2 isoform X2 [Populus euphratica]
Lactuca_sativa_newGene_1944	--	--	Molecular Function: binding (GO:0005488);;	--	--	--	--	GAG-pre-integrase domain;; gag-polypeptide of LTR copia-type;; gag-polypeptide of LTR copia-type;; Retrotransposon gag protein	Endonuclease OS=Nicotiana tabacum (Common tobacco) PE=2 SV=1	R	General function prediction only	PREDICTED: uncharacterized protein LOC102664868 [Glycine max]
Lactuca_sativa_newGene_1698	--	--	--	K10635|6.32393e-99|tcc:TCM_007084|Binding protein, putative isoform 1; K10635 E3 ubiquitin-protein ligase Arkadia [EC:6.3.2.19] (A)	--	[O]	Posttranslational modification, protein turnover, chaperones	Ring finger domain;; RING-H2 zinc finger;; Zinc finger, C3HC4 type (RING finger);; Zinc finger, C3HC4 type (RING finger);; Zinc finger, C3HC4 type (RING finger)	E3 ubiquitin-protein ligase MBR2 GN=MBR2 OS=Arabidopsis thaliana (Mouse-ear cress) PE=1 SV=1	O	Posttranslational modification, protein turnover, chaperones	Binding protein, putative isoform 1 [Theobroma cacao]
Lactuca_sativa_newGene_477	--	--	--	KEGG_annotation	KEGG_pathway_annotation	K07765|2.6679e-73|cit:102620118|membrane-bound transcription factor site-2 protease-like; K07765 S2P endopeptidase [EC:3.4.24.85] (A)	../inputs/Lactuca_sativa.newGene.longest_transcript.fa.Kegg.pathway	--	--	Peptidase family M50	--	O	Posttranslational modification, protein turnover, chaperones	PREDICTED: membrane-bound transcription factor site-2 protease-like isoform X3 [Populus euphratica]
Lactuca_sativa_newGene_544	--	--	Biological Process: nucleobase-containing compound metabolic process (GO:0006139);; Biological Process: translational initiation (GO:0006413);; Biological Process: single-organism cellular process (GO:0044763);;	K03256|0|tcc:TCM_046884|Eukaryotic initiation factor 3 gamma subunit family protein; K03256 tRNA (adenine-N(1)-)-methyltransferase non-catalytic subunit (A)	--	[J]	Translation, ribosomal structure and biogenesis	Gcd10p family	--	J	Translation, ribosomal structure and biogenesis	hypothetical protein JCGZ_08225 [Jatropha curcas]
Lactuca_sativa_newGene_2275	--	--	--	--	--	--	--	--	Zinc finger protein 8 GN=ZFP8 OS=Arabidopsis thaliana (Mouse-ear cress) PE=2 SV=1	R	General function prediction only	unnamed protein product [Coffea canephora]
Lactuca_sativa_newGene_3446	[O]	Posttranslational modification, protein turnover, chaperones	Molecular Function: transferase activity (GO:0016740);;	KEGG_annotation	KEGG_pathway_annotation	K00799|1.41748e-96|pmum:103319593|glutathione transferase GST 23-like; K00799 glutathione S-transferase [EC:2.5.1.18] (A)	../inputs/Lactuca_sativa.newGene.longest_transcript.fa.Kegg.pathway	--	--	Glutathione S-transferase, N-terminal domain;; Glutathione S-transferase, N-terminal domain;; Glutathione S-transferase, N-terminal domain;; Glutathione S-transferase, C-terminal domain	Glutathione transferase GST 23 OS=Zea mays (Maize) PE=2 SV=1	O	Posttranslational modification, protein turnover, chaperones	PREDICTED: glutathione transferase GST 23-like [Prunus mume]
Lactuca_sativa_newGene_2530	--	--	Molecular Function: kinase activity (GO:0016301);; Biological Process: reproductive process (GO:0022414);; Biological Process: cellular metabolic process (GO:0044237);; Biological Process: single-organism developmental process (GO:0044767);; Biological Process: system development (GO:0048731);;	--	--	--	--	--	LRR receptor-like serine/threonine-protein kinase RPK2 (Precursor) OS=Arabidopsis thaliana (Mouse-ear cress) PE=2 SV=1	T	Signal transduction mechanisms	PREDICTED: LRR receptor-like serine/threonine-protein kinase RPK2 [Nicotiana tomentosiformis]
Lactuca_sativa_newGene_1875	--	--	Molecular Function: organic cyclic compound binding (GO:0097159);; Molecular Function: heterocyclic compound binding (GO:1901363);;	KEGG_annotation	KEGG_pathway_annotation	K08734|2.07479e-30|pop:POPTR_0019s10740g|POPTRDRAFT_913572; hypothetical protein; K08734 DNA mismatch repair protein MLH1 (A)	../inputs/Lactuca_sativa.newGene.longest_transcript.fa.Kegg.pathway	--	--	--	DNA mismatch repair protein MLH1 GN=MLH1 OS=Arabidopsis thaliana (Mouse-ear cress) PE=2 SV=1	L	Replication, recombination and repair	MLH1, partial [Lactuca sativa]
Lactuca_sativa_newGene_469	--	--	--	--	--	--	--	Transposase-associated domain	--	--	--	OSJNBb0018A10.16 [Oryza sativa Japonica Group]
Lactuca_sativa_newGene_2833	--	--	Molecular Function: binding (GO:0005488);;	--	--	[R]	General function prediction only	Integrase core domain;; GAG-pre-integrase domain;; hAT family C-terminal dimerisation region;; Protein of unknown function (DUF 659)	Endonuclease OS=Nicotiana tabacum (Common tobacco) PE=2 SV=1	S	Function unknown	hypothetical protein VITISV_031159 [Vitis vinifera]
Lactuca_sativa_newGene_2241	--	--	--	--	--	--	--	--	Probable beta-1,3-galactosyltransferase 19 GN=B3GALT19 OS=Arabidopsis thaliana (Mouse-ear cress) PE=2 SV=2	G	Carbohydrate transport and metabolism	PREDICTED: probable beta-1,3-galactosyltransferase 19-like [Solanum tuberosum]
Lactuca_sativa_newGene_1172	--	--	Molecular Function: catalytic activity (GO:0003824);; Biological Process: nucleic acid metabolic process (GO:0090304);;	KEGG_annotation	KEGG_pathway_annotation	K04799|1.50777e-09|cic:CICLE_v10028527mg|hypothetical protein; K04799 flap endonuclease-1 [EC:3.-.-.-] (A)	../inputs/Lactuca_sativa.newGene.longest_transcript.fa.Kegg.pathway	--	--	--	Flap endonuclease 1 {ECO:0000255|HAMAP-Rule:MF_03140} OS=Glycine max (Soybean) PE=2 SV=1	L	Replication, recombination and repair	hypothetical protein CISIN_1g014926mg [Citrus sinensis]
Lactuca_sativa_newGene_1122	[F]	Nucleotide transport and metabolism	Molecular Function: cytidylate kinase activity (GO:0004127);; Molecular Function: ATP binding (GO:0005524);; Cellular Component: nucleus (GO:0005634);; Cellular Component: cytosol (GO:0005829);; Molecular Function: uridylate kinase activity (GO:0009041);; Biological Process: pyrimidine ribonucleoside monophosphate metabolic process (GO:0009173);; Biological Process: nucleotide phosphorylation (GO…	KEGG_annotation	KEGG_pathway_annotation	K13800|1.94376e-114|cmo:103483424|UMP-CMP kinase 3; K13800 UMP-CMP kinase [EC:2.7.4.- 2.7.4.14] (A)	../inputs/Lactuca_sativa.newGene.longest_transcript.fa.Kegg.pathway	[F]	Nucleotide transport and metabolism	Adenylate kinase;; AAA domain;; AAA domain;; AAA domain;; Thymidylate kinase	UMP-CMP kinase 3 {ECO:0000255|HAMAP-Rule:MF_03172} GN=T7I7.5 OS=Arabidopsis thaliana (Mouse-ear cress) PE=1 SV=1	F	Nucleotide transport and metabolism	PREDICTED: UMP-CMP kinase 3-like [Sesamum indicum]
Lactuca_sativa_newGene_200	[RTKL]	General function prediction only;; Signal transduction mechanisms;; Transcription;; Replication, recombination and repair	Molecular Function: nucleotide binding (GO:0000166);; Molecular Function: protein serine/threonine kinase activity (GO:0004674);; Biological Process: signal transduction (GO:0007165);; Biological Process: phosphorylation (GO:0016310);; Cellular Component: cell part (GO:0044464);;	K04371|0|sly:100736538|MAPK13; mitogen-activated protein kinase 13; K04371 mitogen-activated protein kinase 1/3 [EC:2.7.11.24] (A)	--	[T]	Signal transduction mechanisms	Protein kinase domain;; Protein tyrosine kinase;; Kinase-like;; Phosphotransferase enzyme family;; Lipopolysaccharide kinase (Kdo/WaaP) family	Mitogen-activated protein kinase 15 GN=MPK15 OS=Oryza sativa subsp. japonica (Rice) PE=2 SV=1	T	Signal transduction mechanisms	PREDICTED: mitogen-activated protein kinase 15 isoform X4 [Solanum lycopersicum]
Lactuca_sativa_newGene_887	--	--	Biological Process: N-terminal protein myristoylation (GO:0006499);; Biological Process: amino acid transport (GO:0006865);; Biological Process: response to chitin (GO:0010200);;	--	--	--	--	--	Cell number regulator 8 GN=CNR8 OS=Zea mays (Maize) PE=2 SV=1	S	Function unknown	PREDICTED: cell number regulator 8 [Prunus mume]
Lactuca_sativa_newGene_2528	--	--	--	--	--	--	--	F-box domain	--	R	General function prediction only	PREDICTED: F-box/kelch-repeat protein At1g57790-like [Vitis vinifera]
Lactuca_sativa_newGene_1200	--	--	--	--	--	--	--	hAT family C-terminal dimerisation region;; Domain of unknown function (DUF4413)	Zinc finger BED domain-containing protein RICESLEEPER 2 OS=Oryza sativa subsp. japonica (Rice) PE=2 SV=1	L	Replication, recombination and repair	PREDICTED: zinc finger BED domain-containing protein RICESLEEPER 2-like, partial [Nicotiana sylvestris]
Lactuca_sativa_newGene_1101	--	--	Molecular Function: transporter activity (GO:0005215);;	--	--	--	--	Sugar (and other) transporter	Sugar transporter ERD6-like 5 GN=At1g54730 OS=Arabidopsis thaliana (Mouse-ear cress) PE=2 SV=2	R	General function prediction only	PREDICTED: sugar transporter ERD6-like 5 [Nicotiana sylvestris]
Lactuca_sativa_newGene_604	--	--	--	--	--	--	--	hAT family C-terminal dimerisation region;; Protein of unknown function (DUF 659)	--	S	Function unknown	PREDICTED: uncharacterized protein LOC101508631 [Cicer arietinum]
Lactuca_sativa_newGene_1374	--	--	--	--	--	--	--	NPH3 family	BTB/POZ domain-containing protein At5g67385 GN=At5g67385 OS=Arabidopsis thaliana (Mouse-ear cress) PE=1 SV=2	R	General function prediction only	Phototropic-responsive NPH3 family protein [Theobroma cacao]
Lactuca_sativa_newGene_1274	[J]	Translation, ribosomal structure and biogenesis	Biological Process: protein N-linked glycosylation (GO:0006487);; Biological Process: protein targeting to vacuole (GO:0006623);; Biological Process: Golgi organization (GO:0007030);; Biological Process: vacuole organization (GO:0007033);; Cellular Component: plant-type vacuole membrane (GO:0009705);; Biological Process: vegetative to reproductive phase transition of meristem (GO:0010228);; Biolo…	--	--	--	--	Vps16, N-terminal region;; Vps16, N-terminal region	Protein VACUOLELESS1 GN=VCL1 OS=Arabidopsis thaliana (Mouse-ear cress) PE=1 SV=1	U	Intracellular trafficking, secretion, and vesicular transport	unnamed protein product [Coffea canephora]
Lactuca_sativa_newGene_3014	--	--	--	--	--	--	--	Putative S-adenosyl-L-methionine-dependent methyltransferase	Probable methyltransferase PMT2 GN=At1g26850 OS=Arabidopsis thaliana (Mouse-ear cress) PE=2 SV=2	R	General function prediction only	hypothetical protein MTR_8g055840 [Medicago truncatula]
Lactuca_sativa_newGene_2521	--	--	--	--	--	--	--	Glycine rich protein family	--	--	--	--
Lactuca_sativa_newGene_1651	--	--	Cellular Component: mitochondrial respiratory chain complex III (GO:0005750);; Cellular Component: plasma membrane (GO:0005886);; Biological Process: glycolytic process (GO:0006096);; Biological Process: mitochondrial electron transport, ubiquinol to cytochrome c (GO:0006122);; Biological Process: ubiquitin-dependent protein catabolic process (GO:0006511);; Molecular Function: ubiquinol-cytochrom…	--	--	--	--	--	Cytochrome b-c1 complex subunit 6 OS=Solanum tuberosum (Potato) PE=1 SV=2	G	Carbohydrate transport and metabolism	hypothetical protein OsI_08122 [Oryza sativa Indica Group]
Lactuca_sativa_newGene_2893	--	--	--	--	--	--	--	--	--	R	General function prediction only	PREDICTED: uncharacterized protein LOC102590456 [Solanum tuberosum]
Lactuca_sativa_newGene_2908	[O]	Posttranslational modification, protein turnover, chaperones	--	--	--	--	--	DnaJ domain	DnaJ protein ERDJ3A (Precursor) GN=T16O11.7 OS=Arabidopsis thaliana (Mouse-ear cress) PE=1 SV=1	O	Posttranslational modification, protein turnover, chaperones	PREDICTED: dnaJ protein ERDJ3A [Nicotiana sylvestris]
Lactuca_sativa_newGene_796	--	--	--	--	--	--	--	Myb/SANT-like DNA-binding domain;; Myb/SANT-like DNA-binding domain	Glutathione S-transferase T3 GN=K1O13.1 OS=Arabidopsis thaliana (Mouse-ear cress) PE=2 SV=1	S	Function unknown	PREDICTED: glutathione S-transferase T3-like [Camelina sativa]
Lactuca_sativa_newGene_9	[R]	General function prediction only	Molecular Function: zinc ion binding (GO:0008270);; Molecular Function: mannitol dehydrogenase activity (GO:0046029);; Biological Process: oxidation-reduction process (GO:0055114);;	KEGG_annotation	KEGG_pathway_annotation	K00083|3.02954e-41|pmum:103335223|probable mannitol dehydrogenase; K00083 cinnamyl-alcohol dehydrogenase [EC:1.1.1.195] (A)	../inputs/Lactuca_sativa.newGene.longest_transcript.fa.Kegg.pathway	--	--	--	Probable mannitol dehydrogenase GN=CAD OS=Fragaria ananassa (Strawberry) PE=2 SV=1	Q	Secondary metabolites biosynthesis, transport and catabolism	PREDICTED: probable mannitol dehydrogenase [Prunus mume]
Lactuca_sativa_newGene_2559	--	--	--	--	--	--	--	Domain of unknown function;; Ankyrin repeats (3 copies);; Ankyrin repeats (many copies);; Ankyrin repeat;; Ankyrin repeats (many copies);; Ankyrin repeat;; gag-polypeptide of LTR copia-type;; Chromatin modification-related protein EAF7	Ankyrin repeat-containing protein At3g12360 GN=At3g12360 OS=Arabidopsis thaliana (Mouse-ear cress) PE=2 SV=1	S	Function unknown	PREDICTED: alpha-latrocrustotoxin-Lt1a-like isoform X2 [Sesamum indicum]
Lactuca_sativa_newGene_3059	--	--	--	--	--	--	--	Chromo (CHRromatin Organisation MOdifier) domain	Cytochrome P450 CYP72A219 OS=Panax ginseng (Korean ginseng) PE=2 SV=1	R	General function prediction only	gag-pol fusion protein [Rhizophagus irregularis DAOM 197198w]
Lactuca_sativa_newGene_2196	--	--	Biological Process: sulfur amino acid metabolic process (GO:0000096);; Biological Process: nucleobase-containing compound metabolic process (GO:0006139);; Biological Process: fatty acid metabolic process (GO:0006631);; Biological Process: coenzyme metabolic process (GO:0006732);; Biological Process: phosphate-containing compound metabolic process (GO:0006796);; Biological Process: lipid biosynthe…	--	--	--	--	CS domain;; Shikimate kinase	Probable inactive shikimate kinase like 2, chloroplastic (Precursor) GN=SKL2 OS=Arabidopsis thaliana (Mouse-ear cress) PE=2 SV=2	R	General function prediction only	PREDICTED: probable inactive shikimate kinase like 2, chloroplastic [Populus euphratica]
Lactuca_sativa_newGene_2875	--	--	--	--	--	--	--	Tubby C 2	Protein LURP-one-related 15 GN=At5g01750 OS=Arabidopsis thaliana (Mouse-ear cress) PE=1 SV=1	S	Function unknown	UPF0706 protein, putative isoform 1 [Theobroma cacao]
Lactuca_sativa_newGene_3471	[R]	General function prediction only	--	--	--	--	--	Alpha/beta hydrolase family;; alpha/beta hydrolase fold;; Alpha/beta hydrolase family	Embryogenesis-associated protein EMB8 GN=EMB8 OS=Picea glauca (White spruce) PE=2 SV=1	R	General function prediction only	unnamed protein product [Vitis vinifera]
Lactuca_sativa_newGene_2316	--	--	--	--	--	[R]	General function prediction only	Reverse transcriptase (RNA-dependent DNA polymerase);; Integrase core domain;; Integrase core domain;; GAG-pre-integrase domain;; gag-polypeptide of LTR copia-type	Endonuclease OS=Nicotiana tabacum (Common tobacco) PE=2 SV=1	R	General function prediction only	hypothetical protein VITISV_010143 [Vitis vinifera]
Lactuca_sativa_newGene_2281	[M]	Cell wall/membrane/envelope biogenesis	Cellular Component: integral component of membrane (GO:0016021);; Molecular Function: cellulose synthase (UDP-forming) activity (GO:0016760);; Biological Process: cellulose biosynthetic process (GO:0030244);;	--	--	--	--	Cellulose synthase;; Glycosyl transferase family group 2	Cellulose synthase-like protein D4 GN=CSLD4 OS=Arabidopsis thaliana (Mouse-ear cress) PE=2 SV=1	R	General function prediction only	unnamed protein product [Coffea canephora]
Lactuca_sativa_newGene_2878	[H]	Coenzyme transport and metabolism	Molecular Function: serine-type endopeptidase activity (GO:0004252);; Biological Process: proteolysis (GO:0006508);; Molecular Function: identical protein binding (GO:0042802);; Biological Process: negative regulation of catalytic activity (GO:0043086);;	--	--	--	--	Subtilase family;; Peptidase inhibitor I9;; Subtilase family;; Uroporphyrinogen-III synthase HemD	Subtilisin-like protease SBT5.3 (Precursor) OS=Arabidopsis thaliana (Mouse-ear cress) PE=2 SV=1	O	Posttranslational modification, protein turnover, chaperones	PREDICTED: subtilisin-like protease SBT3.5 [Populus euphratica]
Lactuca_sativa_newGene_1322	[IQR]	Lipid transport and metabolism;; Secondary metabolites biosynthesis, transport and catabolism;; General function prediction only	Molecular Function: nucleotide binding (GO:0000166);; Molecular Function: protochlorophyllide reductase activity (GO:0016630);; Biological Process: oxidation-reduction process (GO:0055114);;	--	--	--	--	short chain dehydrogenase;; KR domain;; NAD dependent epimerase/dehydratase family	Short-chain dehydrogenase TIC 32, chloroplastic GN=TIC32 OS=Arabidopsis thaliana (Mouse-ear cress) PE=2 SV=1	Q	Secondary metabolites biosynthesis, transport and catabolism	PREDICTED: short-chain dehydrogenase TIC 32, chloroplastic [Vitis vinifera]
Lactuca_sativa_newGene_2944	[Q]	Secondary metabolites biosynthesis, transport and catabolism	Molecular Function: monooxygenase activity (GO:0004497);; Molecular Function: iron ion binding (GO:0005506);; Molecular Function: electron carrier activity (GO:0009055);; Molecular Function: oxidoreductase activity, acting on paired donors, with incorporation or reduction of molecular oxygen (GO:0016705);; Molecular Function: heme binding (GO:0020037);; Biological Process: oxidation-reduction pro…	--	--	--	--	Cytochrome P450	Cytochrome P450 CYP72A219 OS=Panax ginseng (Korean ginseng) PE=2 SV=1	Q	Secondary metabolites biosynthesis, transport and catabolism	PREDICTED: cytochrome P450 CYP72A219-like [Solanum lycopersicum]
Lactuca_sativa_newGene_562	[C]	Energy production and conversion	--	--	--	--	--	Aldo/keto reductase family	Probable aldo-keto reductase 2 OS=Oryza sativa subsp. japonica (Rice) PE=2 SV=2	C	Energy production and conversion	PREDICTED: auxin-induced protein PCNT115-like isoform X1 [Nicotiana sylvestris]
Lactuca_sativa_newGene_3418	--	--	Biological Process: microtubule cytoskeleton organization (GO:0000226);; Biological Process: cytokinesis by cell plate formation (GO:0000911);; Cellular Component: nucleus (GO:0005634);; Cellular Component: spindle microtubule (GO:0005876);; Molecular Function: microtubule minus-end binding (GO:0051011);;	K16587|8.13944e-17|mdm:103405443|uncharacterized LOC103405443; K16587 HAUS augmin-like complex subunit 4 (A)	--	--	--	Smr domain	--	S	Function unknown	PREDICTED: uncharacterized protein LOC103405443 [Malus domestica]
Lactuca_sativa_newGene_2787	--	--	--	--	--	--	--	--	--	--	--	TdcA1-ORF1-ORF2 [Daucus carota]
Lactuca_sativa_newGene_3449	--	--	--	--	--	--	--	--	Lysine-specific demethylase JMJ25 GN=MLP3.6 OS=Arabidopsis thaliana (Mouse-ear cress) PE=1 SV=1	K	Transcription	unnamed protein product [Coffea canephora]
Lactuca_sativa_newGene_2307	--	--	--	--	--	--	--	--	--	S	Function unknown	hypothetical protein MIMGU_mgv1a022970mg [Erythranthe guttata]
Lactuca_sativa_newGene_533	--	--	Cellular Component: Golgi membrane (GO:0000139);; Cellular Component: endoplasmic reticulum membrane (GO:0005789);; Biological Process: metabolic process (GO:0008152);; Molecular Function: hydrolase activity (GO:0016787);;	KEGG_annotation	KEGG_pathway_annotation	K15889|1.79489e-12|tcc:TCM_019599|Prenylcysteine methylesterase; K15889 prenylcysteine alpha-carboxyl methylesterase [EC:3.1.1.-] (A)	../inputs/Lactuca_sativa.newGene.longest_transcript.fa.Kegg.pathway	--	--	--	Isoprenylcysteine alpha-carbonyl methylesterase ICME GN=F14F8.240 OS=Arabidopsis thaliana (Mouse-ear cress) PE=2 SV=1	R	General function prediction only	PREDICTED: probable isoprenylcysteine alpha-carbonyl methylesterase ICME isoform X2 [Musa acuminata subsp. malaccensis]
Lactuca_sativa_newGene_2251	--	--	Cellular Component: Golgi apparatus (GO:0005794);; Molecular Function: methyltransferase activity (GO:0008168);; Molecular Function: zinc ion binding (GO:0008270);; Biological Process: methylation (GO:0032259);;	--	--	--	--	--	Probable methyltransferase PMT10 GN=At1g77260 OS=Arabidopsis thaliana (Mouse-ear cress) PE=2 SV=1	R	General function prediction only	PREDICTED: probable methyltransferase PMT10 [Beta vulgaris subsp. vulgaris]
Lactuca_sativa_newGene_2606	--	--	--	--	--	--	--	--	--	S	Function unknown	hypothetical protein Csa_2G418340 [Cucumis sativus]
Lactuca_sativa_newGene_471	--	--	Molecular Function: protein serine/threonine kinase activity (GO:0004674);; Molecular Function: protein binding (GO:0005515);; Cellular Component: nucleus (GO:0005634);; Cellular Component: cytoplasm (GO:0005737);; Biological Process: protein phosphorylation (GO:0006468);; Biological Process: protein targeting to membrane (GO:0006612);; Biological Process: response to heat (GO:0009408);; Biologic…	K04688|1.02393e-28|cit:102628460|serine/threonine-protein kinase AtPK2/AtPK19-like; K04688 p70 ribosomal S6 kinase [EC:2.7.11.1] (A)	--	--	--	--	Serine/threonine-protein kinase AtPK2/AtPK19 GN=F17O14.19 OS=Arabidopsis thaliana (Mouse-ear cress) PE=1 SV=2	T	Signal transduction mechanisms	Serine/threonine-protein kinase AtPK2/AtPK19 [Gossypium arboreum]
Lactuca_sativa_newGene_578	--	--	--	--	--	--	--	--	--	S	Function unknown	--
Lactuca_sativa_newGene_1300	--	--	--	--	--	--	--	Di-glucose binding within endoplasmic reticulum;; Leucine Rich repeats (2 copies);; Leucine rich repeat;; Leucine Rich Repeat;; Leucine Rich repeat;; Leucine rich repeat	Probable leucine-rich repeat receptor-like serine/threonine-protein kinase At3g14840 (Precursor) GN=LRR-RLK OS=Arabidopsis thaliana (Mouse-ear cress) PE=2 SV=1	T	Signal transduction mechanisms	unnamed protein product [Coffea canephora]
Lactuca_sativa_newGene_2256	--	--	Molecular Function: transferase activity, transferring phosphorus-containing groups (GO:0016772);; Molecular Function: ion binding (GO:0043167);; Molecular Function: organic cyclic compound binding (GO:0097159);; Molecular Function: heterocyclic compound binding (GO:1901363);;	--	--	--	--	Domain of unknown function (DUF4413);; hAT family C-terminal dimerisation region	Putative AC transposase OS=Zea mays (Maize) PE=2 SV=2	L	Replication, recombination and repair	hypothetical protein VITISV_042570 [Vitis vinifera]
Lactuca_sativa_newGene_1330	[L]	Replication, recombination and repair	Biological Process: DNA metabolic process (GO:0006259);; Molecular Function: hydrolase activity (GO:0016787);;	K10730|1.55401e-21|sly:101256877|ATP-dependent DNA helicase Q-like 5; K10730 ATP-dependent DNA helicase Q4 [EC:3.6.4.12] (A)	--	--	--	--	ATP-dependent DNA helicase Q-like 5 GN=F28L5.4 OS=Arabidopsis thaliana (Mouse-ear cress) PE=2 SV=2	L	Replication, recombination and repair	PREDICTED: ATP-dependent DNA helicase Q-like 5 [Solanum lycopersicum]
Lactuca_sativa_newGene_1098	--	--	--	--	--	--	--	--	--	S	Function unknown	hypothetical protein MIMGU_mgv1a002490mg [Erythranthe guttata]
Lactuca_sativa_newGene_2843	[S]	Function unknown	Biological Process: metabolic process (GO:0008152);;	--	--	--	--	Iron-sulphur cluster biosynthesis	Iron-sulfur assembly protein IscA-like 2, mitochondrial (Precursor) GN=At5g03905 OS=Arabidopsis thaliana (Mouse-ear cress) PE=2 SV=2	CU	Energy production and conversion;; Intracellular trafficking, secretion, and vesicular transport	hypothetical protein M569_04097 [Genlisea aurea]
Lactuca_sativa_newGene_501	--	--	--	K11644|1.83256e-10|vvi:100254234|paired amphipathic helix protein Sin3-like 2; K11644 paired amphipathic helix protein Sin3a (A)	--	--	--	--	Paired amphipathic helix protein Sin3-like 2 GN=SNL2 OS=Arabidopsis thaliana (Mouse-ear cress) PE=1 SV=2	B	Chromatin structure and dynamics	unnamed protein product [Vitis vinifera]
Lactuca_sativa_newGene_2929	--	--	Molecular Function: zinc ion binding (GO:0008270);; Biological Process: phloem development (GO:0010088);; Biological Process: root development (GO:0048364);;	--	--	--	--	Protein of unknown function (DUF3633);; LIM domain	Protein DA1-related 2 GN=DAR2 OS=Arabidopsis thaliana (Mouse-ear cress) PE=2 SV=1	TZ	Signal transduction mechanisms;; Cytoskeleton	hypothetical protein CICLE_v10031291mg [Citrus clementina]
Lactuca_sativa_newGene_625	[E]	Amino acid transport and metabolism	Cellular Component: cytosol (GO:0005829);; Biological Process: proteolysis (GO:0006508);; Molecular Function: serine-type peptidase activity (GO:0008236);; Cellular Component: membrane (GO:0016020);;	K01278|0|vvi:100241749|dipeptidyl peptidase 8; K01278 dipeptidyl-peptidase 4 [EC:3.4.14.5] (A)	--	--	--	Dipeptidyl peptidase IV (DPP IV) N-terminal region;; Prolyl oligopeptidase family;; Alpha/beta hydrolase family;; X-Pro dipeptidyl-peptidase (S15 family);; Alpha/beta hydrolase family	--	O	Posttranslational modification, protein turnover, chaperones	PREDICTED: dipeptidyl peptidase 8 [Vitis vinifera]
Lactuca_sativa_newGene_80	--	--	--	--	--	--	--	--	--	R	General function prediction only	PREDICTED: zinc finger MYM-type protein 1-like [Beta vulgaris subsp. vulgaris]
Lactuca_sativa_newGene_2997	[RTKL]	General function prediction only;; Signal transduction mechanisms;; Transcription;; Replication, recombination and repair	Biological Process: activation of MAPK activity involved in osmosensory signaling pathway (GO:0000169);; Biological Process: response to hypoxia (GO:0001666);; Molecular Function: MAP kinase activity (GO:0004707);; Molecular Function: ATP binding (GO:0005524);; Biological Process: regulation of transcription, DNA-templated (GO:0006355);; Biological Process: protein targeting to membrane (GO:00066…	K04371|0|fve:101306313|mitogen-activated protein kinase 3-like; K04371 mitogen-activated protein kinase 1/3 [EC:2.7.11.24] (A)	--	[T]	Signal transduction mechanisms	Protein kinase domain;; Protein tyrosine kinase;; Lipopolysaccharide kinase (Kdo/WaaP) family	Mitogen-activated protein kinase 3 GN=MPK3 OS=Arabidopsis thaliana (Mouse-ear cress) PE=1 SV=2	T	Signal transduction mechanisms	mitogen-activated protein kinase 9 [Gossypium hirsutum]
Lactuca_sativa_newGene_890	--	--	--	KEGG_annotation	KEGG_pathway_annotation	K14488|1.06562e-28|fve:101295874|indole-3-acetic acid-induced protein ARG7-like; K14488 SAUR family protein (A)	../inputs/Lactuca_sativa.newGene.longest_transcript.fa.Kegg.pathway	--	--	Auxin responsive protein	Auxin-induced protein 10A5 OS=Glycine max (Soybean) PE=2 SV=1	S	Function unknown	PREDICTED: indole-3-acetic acid-induced protein ARG7-like [Fragaria vesca subsp. vesca]
Lactuca_sativa_newGene_2292	[Q]	Secondary metabolites biosynthesis, transport and catabolism	Molecular Function: binding (GO:0005488);; Molecular Function: oxidoreductase activity (GO:0016491);;	--	--	--	--	Cytochrome P450	Flavonoid 3&apos;,5&apos;-hydroxylase 2 GN=CYP75A3 OS=Petunia hybrida (Petunia) PE=2 SV=1	Q	Secondary metabolites biosynthesis, transport and catabolism	cytochrome P450-like protein [Tanacetum cinerariifolium]
Lactuca_sativa_newGene_3355	--	--	Molecular Function: DNA binding (GO:0003677);; Biological Process: DNA recombination (GO:0006310);; Molecular Function: metal ion binding (GO:0046872);;	--	--	--	--	Reverse transcriptase (RNA-dependent DNA polymerase);; Reverse transcriptase (RNA-dependent DNA polymerase)	Endonuclease OS=Nicotiana tabacum (Common tobacco) PE=2 SV=1	R	General function prediction only	gag-pol fusion protein [Rhizophagus irregularis DAOM 197198w]
Lactuca_sativa_newGene_2213	[Z]	Cytoskeleton	Molecular Function: microtubule motor activity (GO:0003777);; Molecular Function: ATP binding (GO:0005524);; Cellular Component: kinesin complex (GO:0005871);; Cellular Component: microtubule (GO:0005874);; Biological Process: microtubule-based movement (GO:0007018);; Molecular Function: microtubule binding (GO:0008017);;	K11498|0|tcc:TCM_024960|P-loop containing nucleoside triphosphate hydrolases superfamily protein isoform 1; K11498 centromeric protein E (A)	--	[Z]	Cytoskeleton	Kinesin motor domain	Kinesin-like protein NACK2 GN=NACK2 OS=Nicotiana tabacum (Common tobacco) PE=1 SV=1	Z	Cytoskeleton	PREDICTED: kinesin-related protein 4 [Vitis vinifera]
Lactuca_sativa_newGene_1380	[R]	General function prediction only	Biological Process: metabolic process (GO:0008152);;	--	--	--	--	Patatin-like phospholipase	Patatin-like protein 1 GN=PLP1 OS=Oryza sativa subsp. indica (Rice) PE=3 SV=1	I	Lipid transport and metabolism	patatin-like phospholipase 1 [Capsicum annuum]
Lactuca_sativa_newGene_3396	[R]	General function prediction only	Molecular Function: oxidoreductase activity, acting on paired donors, with incorporation or reduction of molecular oxygen, 2-oxoglutarate as one donor, and incorporation of one atom each of oxygen into both donors (GO:0016706);; Biological Process: single-organism metabolic process (GO:0044710);;	KEGG_annotation	KEGG_pathway_annotation	K04125|4.19338e-128|vvi:100248676|gibberellin 2-beta-dioxygenase 2-like; K04125 gibberellin 2-oxidase [EC:1.14.11.13] (A)	../inputs/Lactuca_sativa.newGene.longest_transcript.fa.Kegg.pathway	--	--	2OG-Fe(II) oxygenase superfamily;; non-haem dioxygenase in morphine synthesis N-terminal	Gibberellin 2-beta-dioxygenase 2 GN=GA2OX2 OS=Pisum sativum (Garden pea) PE=2 SV=1	Q	Secondary metabolites biosynthesis, transport and catabolism	PREDICTED: gibberellin 2-beta-dioxygenase 2 [Vitis vinifera]
Lactuca_sativa_newGene_3032	--	--	--	--	--	--	--	TIR domain;; NB-ARC domain;; TIR domain;; AAA domain;; Archaeal ATPase;; NACHT domain	TMV resistance protein N GN=N OS=Nicotiana glutinosa (Tobacco) PE=1 SV=1	T	Signal transduction mechanisms	TIR-NBS-LRR resistance-like protein RGC151 [Helianthus annuus]
Lactuca_sativa_newGene_3314	--	--	Molecular Function: motor activity (GO:0003774);; Molecular Function: actin binding (GO:0003779);; Molecular Function: protein serine/threonine kinase activity (GO:0004674);; Molecular Function: signal transducer activity (GO:0004871);; Molecular Function: ATP binding (GO:0005524);; Cellular Component: vacuole (GO:0005773);; Biological Process: protein phosphorylation (GO:0006468);; Biological Pr…	K10357|3.62168e-41|mus:103981403|myosin-11-like; K10357 myosin V (A)	--	--	--	DIL domain	Myosin-9 GN=F22O13.20 OS=Arabidopsis thaliana (Mouse-ear cress) PE=2 SV=1	Z	Cytoskeleton	PREDICTED: myosin-11-like [Musa acuminata subsp. malaccensis]
Lactuca_sativa_newGene_2939	--	--	Molecular Function: binding (GO:0005488);;	--	--	--	--	Chromo (CHRromatin Organisation MOdifier) domain	--	R	General function prediction only	PREDICTED: uncharacterized protein LOC104095702 [Nicotiana tomentosiformis]
Lactuca_sativa_newGene_1911	--	--	--	--	--	--	--	Plant organelle RNA recognition domain;; Plant organelle RNA recognition domain	Protein ROOT PRIMORDIUM DEFECTIVE 1 GN=RPD1 OS=Arabidopsis thaliana (Mouse-ear cress) PE=1 SV=1	S	Function unknown	ubiquitin carboxyl-terminal hydrolase family protein [Camellia sinensis var. sinensis]
Lactuca_sativa_newGene_518	--	--	--	KEGG_annotation	KEGG_pathway_annotation	K14432|2.59574e-10|gmx:100783666|ABSCISIC ACID-INSENSITIVE 5-like protein 2-like; K14432 ABA responsive element binding factor (A)	../inputs/Lactuca_sativa.newGene.longest_transcript.fa.Kegg.pathway	--	--	--	ABSCISIC ACID-INSENSITIVE 5-like protein 3 GN=T3K9.16 OS=Arabidopsis thaliana (Mouse-ear cress) PE=1 SV=1	K	Transcription	PREDICTED: ABSCISIC ACID-INSENSITIVE 5-like protein 2 [Nicotiana sylvestris]
Lactuca_sativa_newGene_2863	[O]	Posttranslational modification, protein turnover, chaperones	Molecular Function: serine-type endopeptidase activity (GO:0004252);; Cellular Component: endoplasmic reticulum (GO:0005783);; Cellular Component: Golgi apparatus (GO:0005794);; Biological Process: protein glycosylation (GO:0006486);; Biological Process: proteolysis (GO:0006508);; Biological Process: ER to Golgi vesicle-mediated transport (GO:0006888);; Biological Process: hyperosmotic salinity r…	KEGG_annotation	KEGG_pathway_annotation	K08653|0|vvi:100264570|MBTPS1; membrane-bound transcription factor site-1 protease; K08653 membrane-bound transcription factor site-1 protease [EC:3.4.21.112] (A)	../inputs/Lactuca_sativa.newGene.longest_transcript.fa.Kegg.pathway	--	--	Subtilase family;; Subtilase family	--	O	Posttranslational modification, protein turnover, chaperones	Site-1 protease, putative isoform 2 [Theobroma cacao]
Lactuca_sativa_newGene_1387	--	--	--	--	--	--	--	--	Protein Ycf2 {ECO:0000255|HAMAP-Rule:MF_01330} GN=GuabCp084 OS=Guizotia abyssinica (Niger) PE=3 SV=1	--	--	hypothetical protein MIMGU_mgv1a024454mg, partial [Erythranthe guttata]
Lactuca_sativa_newGene_2304	[C]	Energy production and conversion	Molecular Function: glyceraldehyde-3-phosphate dehydrogenase (NADP+) (non-phosphorylating) activity (GO:0008886);; Biological Process: oxidation-reduction process (GO:0055114);;	KEGG_annotation	KEGG_pathway_annotation	K00131|0|vvi:100260378|NADP-dependent glyceraldehyde-3-phosphate dehydrogenase; K00131 glyceraldehyde-3-phosphate dehydrogenase (NADP+) [EC:1.2.1.9] (A)	../inputs/Lactuca_sativa.newGene.longest_transcript.fa.Kegg.pathway	--	--	Aldehyde dehydrogenase family;; Aldehyde dehydrogenase family	NADP-dependent glyceraldehyde-3-phosphate dehydrogenase GN=GAPN OS=Nicotiana plumbaginifolia (Leadwort-leaved tobacco) PE=2 SV=1	C	Energy production and conversion	PREDICTED: NADP-dependent glyceraldehyde-3-phosphate dehydrogenase [Vitis vinifera]
Lactuca_sativa_newGene_1125	--	--	--	K06942|4.13079e-07|pda:103723094|obg-like ATPase 1; K06942 (A)	--	--	--	--	--	R	General function prediction only	hypothetical protein VITISV_012939 [Vitis vinifera]
Lactuca_sativa_newGene_839	--	--	--	--	--	--	--	GAG-pre-integrase domain	--	--	--	PREDICTED: uncharacterized protein LOC104779340 [Camelina sativa]
Lactuca_sativa_newGene_2831	--	--	Molecular Function: binding (GO:0005488);;	--	--	--	--	MuDR family transposase;; MULE transposase domain;; SWIM zinc finger;; PB1 domain	--	R	General function prediction only	PREDICTED: uncharacterized protein LOC100254040 [Vitis vinifera]
Lactuca_sativa_newGene_1754	--	--	--	--	--	--	--	SUZ domain;; R3H domain	--	A	RNA processing and modification	PREDICTED: R3H domain-containing protein 2 [Vitis vinifera]
Lactuca_sativa_newGene_2526	[R]	General function prediction only	Cellular Component: chloroplast (GO:0009507);; Molecular Function: transferase activity, transferring phosphorus-containing groups (GO:0016772);;	KEGG_annotation	KEGG_pathway_annotation	K13457|0|vvi:100252764|uncharacterized aarF domain-containing protein kinase At1g79600, chloroplastic-like; K13457 disease resistance protein RPM1 (A)	../inputs/Lactuca_sativa.newGene.longest_transcript.fa.Kegg.pathway	--	--	ABC1 family	Uncharacterized aarF domain-containing protein kinase At1g79600, chloroplastic (Precursor) GN=At1g79600 OS=Arabidopsis thaliana (Mouse-ear cress) PE=2 SV=1	R	General function prediction only	PREDICTED: uncharacterized aarF domain-containing protein kinase At1g79600, chloroplastic-like [Vitis vinifera]
Lactuca_sativa_newGene_3024	--	--	--	--	--	--	--	F-box domain	F-box protein At3g03040 GN=At3g03040 OS=Arabidopsis thaliana (Mouse-ear cress) PE=2 SV=1	R	General function prediction only	unnamed protein product [Coffea canephora]
Lactuca_sativa_newGene_912	[L]	Replication, recombination and repair	--	--	--	[R]	General function prediction only	Integrase core domain;; Retroviral aspartyl protease;; Aspartyl protease;; Aspartyl protease;; Chromo (CHRromatin Organisation MOdifier) domain	Uncharacterized mitochondrial protein AtMg00860 GN=AtMg00860 OS=Arabidopsis thaliana (Mouse-ear cress) PE=4 SV=1	R	General function prediction only	PREDICTED: transposon Tf2-1 polyprotein isoform X1 [Beta vulgaris subsp. vulgaris]
Lactuca_sativa_newGene_1185	--	--	Molecular Function: binding (GO:0005488);;	--	--	--	--	hAT family C-terminal dimerisation region;; Domain of unknown function (DUF4371)	--	R	General function prediction only	PREDICTED: zinc finger MYM-type protein 1-like [Malus domestica]
Lactuca_sativa_newGene_194	--	--	--	--	--	--	--	--	--	--	--	hypothetical protein MTR_5g086360 [Medicago truncatula]
Lactuca_sativa_newGene_2982	--	--	Molecular Function: transferase activity, transferring acyl groups (GO:0016746);;	KEGG_annotation	KEGG_pathway_annotation	K09458|6.62015e-12|tcc:TCM_037480|Fatty acid biosynthesis 1 isoform 1; K09458 3-oxoacyl-[acyl-carrier-protein] synthase II [EC:2.3.1.179] (A)	../inputs/Lactuca_sativa.newGene.longest_transcript.fa.Kegg.pathway	--	--	--	3-oxoacyl-[acyl-carrier-protein] synthase II, chloroplastic (Precursor) OS=Arabidopsis thaliana (Mouse-ear cress) PE=1 SV=1	IQ	Lipid transport and metabolism;; Secondary metabolites biosynthesis, transport and catabolism	keto acyl-acyl carrier protein synthase II [Carthamus tinctorius]
Lactuca_sativa_newGene_1223	--	--	Biological Process: response to stimulus (GO:0050896);;	--	--	--	--	TIR domain;; TIR domain	TMV resistance protein N GN=N OS=Nicotiana glutinosa (Tobacco) PE=1 SV=1	R	General function prediction only	disease-resistance protein NRSA1 [Tagetes erecta]
Lactuca_sativa_newGene_1839	--	--	--	--	--	--	--	--	--	S	Function unknown	--
Lactuca_sativa_newGene_1909	--	--	--	--	--	--	--	--	--	S	Function unknown	PREDICTED: uncharacterized protein LOC102603713 [Solanum tuberosum]
Lactuca_sativa_newGene_2799	--	--	--	--	--	--	--	--	--	T	Signal transduction mechanisms	PREDICTED: probable ran guanine nucleotide release factor isoform X2 [Solanum lycopersicum]
Lactuca_sativa_newGene_1920	--	--	--	--	--	--	--	--	--	S	Function unknown	PREDICTED: uncharacterized protein LOC104111290 [Nicotiana tomentosiformis]
Lactuca_sativa_newGene_1943	--	--	--	K11000|6.43022e-26|cit:102616583|callose synthase 10-like; K11000 callose synthase [EC:2.4.1.-] (A)	--	--	--	--	Callose synthase 10 GN=T1J8.3 OS=Arabidopsis thaliana (Mouse-ear cress) PE=2 SV=5	M	Cell wall/membrane/envelope biogenesis	PREDICTED: callose synthase 10-like [Citrus sinensis]
Lactuca_sativa_newGene_2276	[L]	Replication, recombination and repair	Molecular Function: DNA binding (GO:0003677);; Molecular Function: DNA (cytosine-5-)-methyltransferase activity (GO:0003886);; Cellular Component: nucleus (GO:0005634);; Biological Process: DNA mediated transformation (GO:0009294);; Molecular Function: transferase activity, transferring acyl groups (GO:0016746);; Biological Process: C-5 methylation of cytosine (GO:0090116);;	KEGG_annotation	KEGG_pathway_annotation	K00558|0|vvi:100252100|putative DNA (cytosine-5)-methyltransferase CMT1; K00558 DNA (cytosine-5)-methyltransferase 1 [EC:2.1.1.37] (A)	../inputs/Lactuca_sativa.newGene.longest_transcript.fa.Kegg.pathway	--	--	C-5 cytosine-specific DNA methylase;; Chromo (CHRromatin Organisation MOdifier) domain	DNA (cytosine-5)-methyltransferase 3 GN=DMT105 OS=Zea mays (Maize) PE=2 SV=1	B	Chromatin structure and dynamics	PREDICTED: putative DNA (cytosine-5)-methyltransferase CMT1 [Vitis vinifera]
Lactuca_sativa_newGene_512	--	--	--	--	--	--	--	--	--	--	--	unnamed protein product [Coffea canephora]
Lactuca_sativa_newGene_1720	--	--	--	--	--	--	--	Spt20 family	--	S	Function unknown	PREDICTED: chromatin modification-related protein eaf-1 isoform X2 [Sesamum indicum]
Lactuca_sativa_newGene_2774	--	--	Biological Process: metabolic process (GO:0008152);; Cellular Component: thylakoid (GO:0009579);; Cellular Component: membrane (GO:0016020);; Molecular Function: racemase and epimerase activity, acting on carbohydrates and derivatives (GO:0016857);; Cellular Component: chloroplast part (GO:0044434);;	KEGG_annotation	KEGG_pathway_annotation	K01783|1.24611e-08|vvi:100267206|ribulose-phosphate 3-epimerase, chloroplastic; K01783 ribulose-phosphate 3-epimerase [EC:5.1.3.1] (A)	../inputs/Lactuca_sativa.newGene.longest_transcript.fa.Kegg.pathway	--	--	--	Ribulose-phosphate 3-epimerase, chloroplastic (Precursor) GN=RPE OS=Spinacia oleracea (Spinach) PE=1 SV=1	G	Carbohydrate transport and metabolism	PREDICTED: ribulose-phosphate 3-epimerase, chloroplastic [Sesamum indicum]
Lactuca_sativa_newGene_1674	[O]	Posttranslational modification, protein turnover, chaperones	Molecular Function: ATP binding (GO:0005524);; Biological Process: ATP catabolic process (GO:0006200);; Biological Process: transport (GO:0006810);; Molecular Function: heme-transporting ATPase activity (GO:0015439);; Biological Process: cytochrome complex assembly (GO:0017004);; Cellular Component: outer membrane-bounded periplasmic space (GO:0030288);;	--	--	--	--	ABC transporter;; AAA domain;; AAA-like domain	ABC transporter I family member 1 GN=F9N12.11 OS=Arabidopsis thaliana (Mouse-ear cress) PE=2 SV=1	Q	Secondary metabolites biosynthesis, transport and catabolism	unnamed protein product [Coffea canephora]
Lactuca_sativa_newGene_1805	--	--	Molecular Function: nucleic acid binding (GO:0003676);; Molecular Function: kinase activity (GO:0016301);; Biological Process: primary metabolic process (GO:0044238);; Biological Process: cellular macromolecule metabolic process (GO:0044260);;	--	--	--	--	Endonuclease/Exonuclease/phosphatase family;; Endonuclease-reverse transcriptase;; Reverse transcriptase (RNA-dependent DNA polymerase)	Putative ribonuclease H protein At1g65750 GN=At1g65750 OS=Arabidopsis thaliana (Mouse-ear cress) PE=3 SV=1	R	General function prediction only	PREDICTED: uncharacterized protein LOC104890338 [Beta vulgaris subsp. vulgaris]
Lactuca_sativa_newGene_923	--	--	Molecular Function: oxidoreductase activity, acting on CH-OH group of donors (GO:0016614);;	--	--	--	--	FAD binding domain	Tetrahydrocannabinolic acid synthase (Precursor) OS=Cannabis sativa (Hemp) PE=1 SV=1	R	General function prediction only	PREDICTED: cannabidiolic acid synthase-like [Sesamum indicum]
Lactuca_sativa_newGene_1341	--	--	--	--	--	--	--	Formin Homology 2 Domain	Formin-like protein 5 GN=P0453E05.107 OS=Oryza sativa subsp. japonica (Rice) PE=2 SV=2	R	General function prediction only	PREDICTED: formin-like protein 20 isoform X1 [Nicotiana tomentosiformis]
Lactuca_sativa_newGene_30	--	--	--	--	--	--	--	--	--	T	Signal transduction mechanisms	RabGAP/TBC domain-containing protein, partial [Lactuca sativa]
Lactuca_sativa_newGene_439	--	--	--	--	--	--	--	TFIIS helical bundle-like domain	--	S	Function unknown	PREDICTED: uncharacterized protein LOC100247144 [Vitis vinifera]
Lactuca_sativa_newGene_2581	[RTKL]	General function prediction only;; Signal transduction mechanisms;; Transcription;; Replication, recombination and repair	Molecular Function: protein kinase activity (GO:0004672);;	--	--	--	--	Protein tyrosine kinase;; Protein kinase domain;; Protein tyrosine kinase;; Protein kinase domain	Putative receptor-like protein kinase At5g39000 (Precursor) GN=At5g39000 OS=Arabidopsis thaliana (Mouse-ear cress) PE=3 SV=1	G	Carbohydrate transport and metabolism	unnamed protein product [Coffea canephora]
Lactuca_sativa_newGene_1750	--	--	Molecular Function: serine-type carboxypeptidase activity (GO:0004185);; Biological Process: proteolysis (GO:0006508);;	K16297|0|cit:102609406|serine carboxypeptidase-like 45-like; K16297 serine carboxypeptidase-like clade II [EC:3.4.16.-] (A)	--	[OE]	--	Serine carboxypeptidase	Serine carboxypeptidase-like 45 (Precursor) GN=SCPL45 OS=Arabidopsis thaliana (Mouse-ear cress) PE=2 SV=1	O	Posttranslational modification, protein turnover, chaperones	PREDICTED: serine carboxypeptidase-like 45-like [Citrus sinensis]
Lactuca_sativa_newGene_179	--	--	Cellular Component: nucleus (GO:0005634);; Cellular Component: cytosol (GO:0005829);; Cellular Component: plasma membrane (GO:0005886);; Biological Process: ethylene biosynthetic process (GO:0009693);; Biological Process: response to auxin (GO:0009733);; Biological Process: embryo development (GO:0009790);; Biological Process: protein neddylation (GO:0045116);;	K12158|3.9046e-100|zma:100282222|pco108118f; LOC100282222; K12158 ubiquitin-like protein Nedd8 (A)	--	[OR]	--	Ubiquitin family;; Ubiquitin-2 like Rad60 SUMO-like;; Ubiquitin-like domain;; Ubiquitin-2 like Rad60 SUMO-like;; DUF2407 ubiquitin-like domain	40S ribosomal protein S27a-1 (Precursor) OS=Oryza sativa subsp. japonica (Rice) PE=2 SV=1	O	Posttranslational modification, protein turnover, chaperones	LOC100282222 [Zea mays]
Lactuca_sativa_newGene_2224	--	--	--	--	--	--	--	--	LRR receptor-like serine/threonine-protein kinase GSO2 (Precursor) GN=K23L20.3 OS=Arabidopsis thaliana (Mouse-ear cress) PE=2 SV=2	R	General function prediction only	PREDICTED: LRR receptor-like serine/threonine-protein kinase GSO1 [Sesamum indicum]
Lactuca_sativa_newGene_202	--	--	--	--	--	--	--	--	--	--	--	hypothetical protein MTR_5g005410 [Medicago truncatula]
Lactuca_sativa_newGene_1628	--	--	--	--	--	--	--	Cytochrome P450	Cytochrome P450 71D9 GN=CYP71D9 OS=Glycine max (Soybean) PE=2 SV=1	Q	Secondary metabolites biosynthesis, transport and catabolism	hypothetical protein JCGZ_00845 [Jatropha curcas]
Lactuca_sativa_newGene_1927	--	--	Molecular Function: transferase activity (GO:0016740);;	--	--	--	--	Protein of unknown function (DUF563)	--	S	Function unknown	PREDICTED: uncharacterized protein LOC101306071 [Fragaria vesca subsp. vesca]
Lactuca_sativa_newGene_1136	--	--	Biological Process: response to hypoxia (GO:0001666);; Cellular Component: endosome (GO:0005768);; Cellular Component: Golgi apparatus (GO:0005794);; Cellular Component: trans-Golgi network (GO:0005802);; Molecular Function: transferase activity, transferring glycosyl groups (GO:0016757);; Biological Process: galactolipid biosynthetic process (GO:0019375);;	--	--	--	--	--	--	S	Function unknown	PREDICTED: uncharacterized protein LOC104443392 [Eucalyptus grandis]
Lactuca_sativa_newGene_1212	--	--	Cellular Component: plasmodesma (GO:0009506);;	--	--	--	--	--	Transcription factor SCREAM2 GN=F13K23.12 OS=Arabidopsis thaliana (Mouse-ear cress) PE=1 SV=1	S	Function unknown	hypothetical protein EUTSA_v10023932mg [Eutrema salsugineum]
Lactuca_sativa_newGene_1641	--	--	Biological Process: mRNA splicing, via spliceosome (GO:0000398);; Biological Process: formation of translation preinitiation complex (GO:0001731);; Molecular Function: translation initiation factor activity (GO:0003743);; Cellular Component: cytosol (GO:0005829);; Cellular Component: eukaryotic translation initiation factor 3 complex (GO:0005852);; Cellular Component: plasma membrane (GO:0005886)…	KEGG_annotation	KEGG_pathway_annotation	K03250|1.13337e-28|tcc:TCM_026561|Eukaryotic translation initiation factor 3E; K03250 translation initiation factor 3 subunit E (A)	../inputs/Lactuca_sativa.newGene.longest_transcript.fa.Kegg.pathway	--	--	eIF3 subunit 6 N terminal domain	--	J	Translation, ribosomal structure and biogenesis	Eukaryotic translation initiation factor 3 subunit E [Morus notabilis]
Lactuca_sativa_newGene_3434	--	--	--	--	--	--	--	--	--	--	--	hypothetical protein POPTR_0005s27700g, partial [Populus trichocarpa]
Lactuca_sativa_newGene_3391	--	--	Biological Process: DNA damage checkpoint (GO:0000077);; Biological Process: regulation of DNA repair (GO:0006282);; Molecular Function: exodeoxyribonuclease III activity (GO:0008853);; Cellular Component: checkpoint clamp complex (GO:0030896);;	K10994|3.99004e-131|mdm:103408613|cell cycle checkpoint control protein RAD9A-like; K10994 cell cycle checkpoint control protein RAD9A [EC:3.1.11.2] (A)	--	[DL]	--	Rad9	--	DL	Cell cycle control, cell division, chromosome partitioning;; Replication, recombination and repair	hypothetical protein JCGZ_23314 [Jatropha curcas]
Lactuca_sativa_newGene_3049	[RTKL]	General function prediction only;; Signal transduction mechanisms;; Transcription;; Replication, recombination and repair	Molecular Function: transferase activity, transferring phosphorus-containing groups (GO:0016772);;	--	--	--	--	Protein tyrosine kinase;; Protein kinase domain;; Leucine Rich repeats (2 copies);; Leucine rich repeat;; Leucine Rich Repeat;; Leucine rich repeat N-terminal domain	Protein STRUBBELIG-RECEPTOR FAMILY 3 (Precursor) GN=SRF3 OS=Arabidopsis thaliana (Mouse-ear cress) PE=2 SV=1	T	Signal transduction mechanisms	PREDICTED: protein STRUBBELIG-RECEPTOR FAMILY 3 isoform X1 [Solanum lycopersicum]
Lactuca_sativa_newGene_929	--	--	--	--	--	--	--	--	--	--	--	PREDICTED: putative pentatricopeptide repeat-containing protein At1g12700, mitochondrial [Populus euphratica]
Lactuca_sativa_newGene_3459	--	--	Molecular Function: nucleic acid binding (GO:0003676);; Molecular Function: Rab GTPase activator activity (GO:0005097);; Molecular Function: zinc ion binding (GO:0008270);; Biological Process: DNA integration (GO:0015074);; Biological Process: positive regulation of Rab GTPase activity (GO:0032851);;	--	--	--	--	--	Endonuclease OS=Nicotiana tabacum (Common tobacco) PE=2 SV=1	R	General function prediction only	hypothetical protein VITISV_008234 [Vitis vinifera]
Lactuca_sativa_newGene_1236	--	--	--	--	--	--	--	gag-polypeptide of LTR copia-type;; gag-polypeptide of LTR copia-type;; GAG-pre-integrase domain	--	R	General function prediction only	PREDICTED: uncharacterized protein LOC103333312 [Prunus mume]
Lactuca_sativa_newGene_2956	--	--	Molecular Function: binding (GO:0005488);; Biological Process: metabolic process (GO:0008152);; Molecular Function: hydrolase activity, acting on glycosyl bonds (GO:0016798);;	--	--	[R]	General function prediction only	Reverse transcriptase (RNA-dependent DNA polymerase);; GAG-pre-integrase domain	Endonuclease OS=Nicotiana tabacum (Common tobacco) PE=2 SV=1	R	General function prediction only	PREDICTED: uncharacterized protein LOC103931184 [Pyrus x bretschneideri]
Lactuca_sativa_newGene_2320	[V]	Defense mechanisms	Biological Process: drug transmembrane transport (GO:0006855);; Molecular Function: drug transmembrane transporter activity (GO:0015238);; Molecular Function: antiporter activity (GO:0015297);; Cellular Component: membrane (GO:0016020);;	K03327|0|sot:102594262|protein TRANSPARENT TESTA 12-like; K03327 multidrug resistance protein, MATE family (A)	--	[R]	General function prediction only	MatE	Protein TRANSPARENT TESTA 12 GN=F17J16_80 OS=Arabidopsis thaliana (Mouse-ear cress) PE=2 SV=1	S	Function unknown	Protein TRANSPARENT TESTA 12 [Glycine soja]
Lactuca_sativa_newGene_833	[R]	General function prediction only	Molecular Function: epoxide hydrolase activity (GO:0004301);; Molecular Function: non-membrane spanning protein tyrosine kinase activity (GO:0004715);; Cellular Component: cytosol (GO:0005829);; Biological Process: metabolic process (GO:0008152);;	--	--	--	--	Alpha/beta hydrolase family;; alpha/beta hydrolase fold;; Alpha/beta hydrolase family;; Putative lysophospholipase	--	I	Lipid transport and metabolism	PREDICTED: bifunctional epoxide hydrolase 2 [Sesamum indicum]
Lactuca_sativa_newGene_2998	[P]	Inorganic ion transport and metabolism	Biological Process: response to oxidative stress (GO:0006979);; Molecular Function: L-ascorbate peroxidase activity (GO:0016688);; Molecular Function: heme binding (GO:0020037);; Biological Process: oxidation-reduction process (GO:0055114);;	KEGG_annotation	KEGG_pathway_annotation	K00434|9.17606e-135|fve:101306607|L-ascorbate peroxidase, cytosolic-like; K00434 L-ascorbate peroxidase [EC:1.11.1.11] (A)	../inputs/Lactuca_sativa.newGene.longest_transcript.fa.Kegg.pathway	--	--	Peroxidase	L-ascorbate peroxidase, cytosolic GN=APX1 OS=Pisum sativum (Garden pea) PE=1 SV=2	R	General function prediction only	cytosolic ascorbate peroxidase [Fragaria x ananassa]
Lactuca_sativa_newGene_2209	--	--	--	--	--	--	--	Protein of unknown function (DUF640)	Protein LIGHT-DEPENDENT SHORT HYPOCOTYLS 6 GN=F10K1.20 OS=Arabidopsis thaliana (Mouse-ear cress) PE=1 SV=1	S	Function unknown	PREDICTED: protein LIGHT-DEPENDENT SHORT HYPOCOTYLS 5 [Beta vulgaris subsp. vulgaris]
Lactuca_sativa_newGene_1872	--	--	--	--	--	--	--	Cyclin-dependent kinase inhibitor	Cyclin-dependent kinase inhibitor 7 GN=F14J22.14 OS=Arabidopsis thaliana (Mouse-ear cress) PE=1 SV=2	T	Signal transduction mechanisms	PREDICTED: cyclin-dependent kinase inhibitor 7 isoform X1 [Vitis vinifera]
Lactuca_sativa_newGene_3075	--	--	Molecular Function: oxidoreductase activity, acting on the CH-NH2 group of donors, NAD or NADP as acceptor (GO:0016639);; Biological Process: single-organism metabolic process (GO:0044710);;	KEGG_annotation	KEGG_pathway_annotation	K00261|7.59448e-11|mdm:103453876|glutamate dehydrogenase 1-like; K00261 glutamate dehydrogenase (NAD(P)+) [EC:1.4.1.3] (A)	../inputs/Lactuca_sativa.newGene.longest_transcript.fa.Kegg.pathway	--	--	--	Glutamate dehydrogenase GN=GDH1 OS=Solanum lycopersicum (Tomato) PE=2 SV=1	E	Amino acid transport and metabolism	glutamate dehydrogenase [Lactuca sativa]
Lactuca_sativa_newGene_2306	--	--	--	--	--	--	--	VQ motif	--	S	Function unknown	PREDICTED: extensin-like [Solanum lycopersicum]
Lactuca_sativa_newGene_1648	[O]	Posttranslational modification, protein turnover, chaperones	--	--	--	[O]	Posttranslational modification, protein turnover, chaperones	Domain of unknown function (DUF3444);; DnaJ domain	Chaperone protein dnaJ 49 OS=Arabidopsis thaliana (Mouse-ear cress) PE=2 SV=2	O	Posttranslational modification, protein turnover, chaperones	DNAJ heat shock N-terminal domain-containing protein, putative [Theobroma cacao]
Lactuca_sativa_newGene_900	[S]	Function unknown	Biological Process: MAPK cascade (GO:0000165);; Biological Process: defense response, incompatible interaction (GO:0009814);;	--	--	--	--	Leucine Rich repeats (2 copies);; Leucine rich repeat;; Leucine Rich Repeat;; Leucine Rich repeat;; Leucine rich repeat;; Leucine rich repeat N-terminal domain;; Protein of unknown function DUF131;; Protein kinase domain;; Protein tyrosine kinase;; Protein tyrosine kinase;; Protein kinase domain	Probable leucine-rich repeat receptor-like protein kinase At1g35710 (Precursor) GN=At1g35710 OS=Arabidopsis thaliana (Mouse-ear cress) PE=2 SV=1	S	Function unknown	hypothetical protein PRUPE_ppa021211mg [Prunus persica]
Lactuca_sativa_newGene_3424	--	--	--	--	--	--	--	Remorin, C-terminal region	--	S	Function unknown	hypothetical protein PHAVU_001G135500g [Phaseolus vulgaris]
Lactuca_sativa_newGene_162	--	--	--	--	--	--	--	Domain of unknown function (DUF4218)	--	S	Function unknown	PREDICTED: uncharacterized protein LOC104884542 [Beta vulgaris subsp. vulgaris]
Lactuca_sativa_newGene_1697	[R]	General function prediction only	Biological Process: coumarin biosynthetic process (GO:0009805);; Biological Process: lignin biosynthetic process (GO:0009809);; Biological Process: methylation (GO:0032259);; Molecular Function: caffeoyl-CoA O-methyltransferase activity (GO:0042409);; Biological Process: response to cadmium ion (GO:0046686);; Molecular Function: metal ion binding (GO:0046872);;	KEGG_annotation	KEGG_pathway_annotation	K00588|6.78528e-153|vvi:100243978|caffeoyl-CoA O-methyltransferase; K00588 caffeoyl-CoA O-methyltransferase [EC:2.1.1.104] (A)	../inputs/Lactuca_sativa.newGene.longest_transcript.fa.Kegg.pathway	--	--	O-methyltransferase;; Methyltransferase domain;; Methyltransferase domain	Caffeoyl-CoA O-methyltransferase OS=Populus tremuloides (Quaking aspen) PE=2 SV=1	Q	Secondary metabolites biosynthesis, transport and catabolism	caffeoyl-CoA O-methyltransferase 3 [Gerbera jamesonii]
Lactuca_sativa_newGene_207	--	--	--	--	--	--	--	Dirigent-like protein	Dirigent protein 19 (Precursor) GN=DIR19 OS=Arabidopsis thaliana (Mouse-ear cress) PE=2 SV=1	R	General function prediction only	hypothetical protein POPTR_0003s21450g [Populus trichocarpa]
Lactuca_sativa_newGene_1352	--	--	--	--	--	--	--	--	F-box/LRR-repeat protein At3g59210 GN=At3g59210 OS=Arabidopsis thaliana (Mouse-ear cress) PE=2 SV=1	R	General function prediction only	PREDICTED: F-box protein At4g22280 isoform X3 [Nicotiana tomentosiformis]
Lactuca_sativa_newGene_482	[Q]	Secondary metabolites biosynthesis, transport and catabolism	--	--	--	--	--	TLD	--	L	Replication, recombination and repair	hypothetical protein L484_022111 [Morus notabilis]
Lactuca_sativa_newGene_15	--	--	Cellular Component: integral component of membrane (GO:0016021);;	--	--	--	--	Transmembrane amino acid transporter protein;; Tryptophan/tyrosine permease family	Lysine histidine transporter 1 GN=LHT1 OS=Arabidopsis thaliana (Mouse-ear cress) PE=1 SV=1	E	Amino acid transport and metabolism	lysine histidine transporter [Panax ginseng]
Lactuca_sativa_newGene_106	--	--	--	--	--	--	--	--	--	S	Function unknown	PREDICTED: uncharacterized protein LOC104733691 [Camelina sativa]
Lactuca_sativa_newGene_480	[L]	Replication, recombination and repair	--	K02469|0|vvi:100250492|DNA gyrase subunit A, chloroplastic/mitochondrial; K02469 DNA gyrase subunit A [EC:5.99.1.3] (A)	--	--	--	DNA gyrase/topoisomerase IV, subunit A;; DNA gyrase C-terminal domain, beta-propeller	DNA gyrase subunit A, chloroplastic/mitochondrial (Precursor) GN=GYRA OS=Nicotiana benthamiana PE=2 SV=1	L	Replication, recombination and repair	unnamed protein product [Coffea canephora]
Lactuca_sativa_newGene_2561	--	--	--	--	--	--	--	Agenet domain;; ENT domain	--	R	General function prediction only	RNA binding protein, putative isoform 4 [Theobroma cacao]
Lactuca_sativa_newGene_4	--	--	--	--	--	--	--	--	--	R	General function prediction only	hypothetical protein CISIN_1g0376792mg, partial [Citrus sinensis]
Lactuca_sativa_newGene_3405	--	--	--	K15032|3.05007e-50|vvi:100261332|	--	--	--	--	--	K	Transcription	hypothetical protein JCGZ_24554 [Jatropha curcas]
Lactuca_sativa_newGene_2894	--	--	--	--	--	--	--	--	--	S	Function unknown	hypothetical protein glysoja_005807 [Glycine soja]
Lactuca_sativa_newGene_1841	--	--	Molecular Function: binding (GO:0005488);; Molecular Function: oxidoreductase activity (GO:0016491);;	--	--	--	--	--	Cytochrome P450 CYP82D47 OS=Panax ginseng (Korean ginseng) PE=2 SV=1	Q	Secondary metabolites biosynthesis, transport and catabolism	cytochrome P450-like protein [Tanacetum cinerariifolium]
Lactuca_sativa_newGene_821	[RTKL]	General function prediction only;; Signal transduction mechanisms;; Transcription;; Replication, recombination and repair	Molecular Function: non-membrane spanning protein tyrosine kinase activity (GO:0004715);; Molecular Function: ATP binding (GO:0005524);; Biological Process: protein phosphorylation (GO:0006468);; Molecular Function: polysaccharide binding (GO:0030247);;	--	--	[T]	Signal transduction mechanisms	Protein kinase domain;; Protein tyrosine kinase	Probable serine/threonine-protein kinase At1g18390 (Precursor) GN=At1g18390 OS=Arabidopsis thaliana (Mouse-ear cress) PE=2 SV=2	T	Signal transduction mechanisms	PREDICTED: probable serine/threonine-protein kinase At1g18390 [Sesamum indicum]
Lactuca_sativa_newGene_3067	--	--	Biological Process: regulation of organelle organization (GO:0033043);; Biological Process: xylan metabolic process (GO:0045491);; Biological Process: anatomical structure development (GO:0048856);;	--	--	[J]	Translation, ribosomal structure and biogenesis	--	Exocyst complex component EXO70A1 GN=EXO70A1 OS=Arabidopsis thaliana (Mouse-ear cress) PE=1 SV=1	R	General function prediction only	PREDICTED: putative vacuolar protein sorting-associated protein 13B-like isoform X2 [Citrus sinensis]
Lactuca_sativa_newGene_1629	--	--	Cellular Component: mitochondrion (GO:0005739);; Biological Process: glycolytic process (GO:0006096);; Biological Process: oligopeptide transport (GO:0006857);; Biological Process: aerobic respiration (GO:0009060);; Cellular Component: plastid (GO:0009536);; Cellular Component: membrane (GO:0016020);; Biological Process: response to cadmium ion (GO:0046686);;	--	--	--	--	--	--	S	Function unknown	PREDICTED: uncharacterized protein LOC100241265 [Vitis vinifera]
Lactuca_sativa_newGene_2308	[F]	Nucleotide transport and metabolism	Molecular Function: nucleoside diphosphate kinase activity (GO:0004550);; Molecular Function: ATP binding (GO:0005524);; Cellular Component: mitochondrial inner membrane (GO:0005743);; Biological Process: nucleoside diphosphate phosphorylation (GO:0006165);; Biological Process: GTP biosynthetic process (GO:0006183);; Biological Process: UTP biosynthetic process (GO:0006228);; Biological Process: …	KEGG_annotation	KEGG_pathway_annotation	K00940|3.08878e-96|bdi:100837479|	../inputs/Lactuca_sativa.newGene.longest_transcript.fa.Kegg.pathway	--	--	Nucleoside diphosphate kinase	Nucleoside diphosphate kinase IV, chloroplastic/mitochondrial (Precursor) GN=NDK4 OS=Arabidopsis thaliana (Mouse-ear cress) PE=1 SV=2	F	Nucleotide transport and metabolism	PREDICTED: nucleoside diphosphate kinase 3-like [Nicotiana sylvestris]
Lactuca_sativa_newGene_1163	--	--	--	--	--	--	--	MYND finger	Histone-lysine N-methyltransferase ATXR2 GN=MSD21.13 OS=Arabidopsis thaliana (Mouse-ear cress) PE=2 SV=1	B	Chromatin structure and dynamics	PREDICTED: histone-lysine N-methyltransferase ATXR2 isoform X2 [Solanum lycopersicum]
Lactuca_sativa_newGene_1937	--	--	--	--	--	--	--	MuDR family transposase;; MULE transposase domain;; MULE transposase domain	--	S	Function unknown	PREDICTED: uncharacterized protein LOC104430285 [Eucalyptus grandis]
Lactuca_sativa_newGene_1201	--	--	--	--	--	--	--	--	--	--	--	hypothetical protein VITISV_030060 [Vitis vinifera]
Lactuca_sativa_newGene_1951	--	--	--	--	--	--	--	gag-polypeptide of LTR copia-type;; GAG-pre-integrase domain;; gag-polypeptide of LTR copia-type	--	R	General function prediction only	PREDICTED: uncharacterized protein LOC104599359 [Nelumbo nucifera]
Lactuca_sativa_newGene_3062	--	--	Molecular Function: organic cyclic compound binding (GO:0097159);; Molecular Function: heterocyclic compound binding (GO:1901363);;	KEGG_annotation	KEGG_pathway_annotation	K12741|6.6076e-12|vvi:100258161|hypothetical protein; K12741 heterogeneous nuclear ribonucleoprotein A1/A3 (A)	../inputs/Lactuca_sativa.newGene.longest_transcript.fa.Kegg.pathway	--	--	RNA recognition motif. (a.k.a. RRM, RBD, or RNP domain)	UBP1-associated protein 2A GN=UBA2A OS=Arabidopsis thaliana (Mouse-ear cress) PE=1 SV=1	A	RNA processing and modification	hypothetical protein JCGZ_05763 [Jatropha curcas]
Lactuca_sativa_newGene_2974	--	--	--	--	--	--	--	MuDR family transposase;; MULE transposase domain;; SWIM zinc finger;; PB1 domain	--	R	General function prediction only	PREDICTED: uncharacterized protein LOC104116337 [Nicotiana tomentosiformis]
Lactuca_sativa_newGene_2317	--	--	Molecular Function: metal ion binding (GO:0046872);; Molecular Function: organic cyclic compound binding (GO:0097159);; Molecular Function: heterocyclic compound binding (GO:1901363);;	--	--	--	--	--	--	--	--	hypothetical protein VITISV_004037 [Vitis vinifera]
Lactuca_sativa_newGene_155	--	--	Molecular Function: ATP binding (GO:0005524);; Cellular Component: chloroplast stroma (GO:0009570);; Molecular Function: nucleoside-triphosphatase activity (GO:0017111);;	--	--	--	--	Plant protein of unknown function (DUF825)	Protein Ycf2 {ECO:0000255|HAMAP-Rule:MF_01330} OS=Lactuca sativa (Garden lettuce) PE=3 SV=1	R	General function prediction only	Ycf2 [Lactuca sativa]
Lactuca_sativa_newGene_1796	--	--	--	--	--	--	--	--	--	S	Function unknown	PREDICTED: uncharacterized protein LOC105176602 [Sesamum indicum]
Lactuca_sativa_newGene_2830	--	--	Molecular Function: nucleic acid binding (GO:0003676);; Biological Process: DNA metabolic process (GO:0006259);;	--	--	--	--	gag-polypeptide of LTR copia-type;; gag-polypeptide of LTR copia-type;; gag-polypeptide of LTR copia-type;; Retrotransposon gag protein	Endonuclease OS=Nicotiana tabacum (Common tobacco) PE=2 SV=1	R	General function prediction only	PREDICTED: uncharacterized protein LOC103651388 isoform X1 [Zea mays]
Lactuca_sativa_newGene_117	--	--	--	--	--	--	--	Plant transposon protein;; DDE superfamily endonuclease	--	S	Function unknown	unnamed protein product [Coffea canephora]
Lactuca_sativa_newGene_3072	--	--	--	--	--	--	--	--	MATE efflux family protein 2, chloroplastic (Precursor) GN=DTX44 OS=Arabidopsis thaliana (Mouse-ear cress) PE=2 SV=1	DO	Cell cycle control, cell division, chromosome partitioning;; Posttranslational modification, protein turnover, chaperones	PREDICTED: uncharacterized protein LOC103319732 [Prunus mume]
Lactuca_sativa_newGene_2803	--	--	Molecular Function: ligase activity (GO:0016874);;	--	--	--	--	FBD;; F-box domain	F-box/FBD/LRR-repeat protein At1g13570 GN=At1g13570 OS=Arabidopsis thaliana (Mouse-ear cress) PE=2 SV=1	R	General function prediction only	F-box/RNI-like superfamily protein isoform 1 [Theobroma cacao]
Lactuca_sativa_newGene_134	[R]	General function prediction only	Molecular Function: GTP binding (GO:0005525);; Cellular Component: plasma membrane (GO:0005886);; Biological Process: small GTPase mediated signal transduction (GO:0007264);; Biological Process: protein transport (GO:0015031);; Molecular Function: hydrolase activity (GO:0016787);; Biological Process: secretion by cell (GO:0032940);;	K07893|7.219e-141|rcu:RCOM_0658840|protein with unknown function (EC:3.1.4.12); K07893 Ras-related protein Rab-6A (A)	--	[U]	Intracellular trafficking, secretion, and vesicular transport	Ras family;; Miro-like protein;; ADP-ribosylation factor family;; Elongation factor Tu GTP binding domain;; Gtr1/RagA G protein conserved region;; Signal recognition particle receptor beta subunit;; 50S ribosome-binding GTPase	Ras-related protein RABH1b GN=F16B22.10 OS=Arabidopsis thaliana (Mouse-ear cress) PE=1 SV=1	U	Intracellular trafficking, secretion, and vesicular transport	protein with unknown function [Ricinus communis]
Lactuca_sativa_newGene_1703	[Q]	Secondary metabolites biosynthesis, transport and catabolism	Molecular Function: iron ion binding (GO:0005506);; Molecular Function: electron carrier activity (GO:0009055);; Molecular Function: (+)-abscisic acid 8'-hydroxylase activity (GO:0010295);; Molecular Function: oxygen binding (GO:0019825);; Molecular Function: heme binding (GO:0020037);; Biological Process: oxidation-reduction process (GO:0055114);;	KEGG_annotation	KEGG_pathway_annotation	K09843|0|tcc:TCM_007064|Abscisic acid 8'-hydroxylase 4 isoform 1; K09843 (+)-abscisic acid 8'-hydroxylase [EC:1.14.13.93] (A)	../inputs/Lactuca_sativa.newGene.longest_transcript.fa.Kegg.pathway	--	--	Cytochrome P450	Abscisic acid 8&apos;-hydroxylase 4 GN=CYP707A4 OS=Arabidopsis thaliana (Mouse-ear cress) PE=2 SV=2	Q	Secondary metabolites biosynthesis, transport and catabolism	PREDICTED: abscisic acid 8&apos;-hydroxylase 4 [Sesamum indicum]
Lactuca_sativa_newGene_1753	--	--	Molecular Function: binding (GO:0005488);;	--	--	--	--	Myb-like DNA-binding domain	Transcription factor LUX GN=F12A12.160 OS=Arabidopsis thaliana (Mouse-ear cress) PE=1 SV=1	S	Function unknown	PREDICTED: uncharacterized protein LOC101216969 [Cucumis sativus]
Lactuca_sativa_newGene_3364	--	--	--	--	--	--	--	--	Transcription factor bHLH85 GN=F17I5.70 OS=Arabidopsis thaliana (Mouse-ear cress) PE=2 SV=1	C	Energy production and conversion	PREDICTED: CBS domain-containing protein CBSX6 [Eucalyptus grandis]
Lactuca_sativa_newGene_492	--	--	Molecular Function: DNA binding (GO:0003677);; Molecular Function: peroxidase activity (GO:0004601);; Biological Process: DNA recombination (GO:0006310);; Molecular Function: electron carrier activity (GO:0009055);; Cellular Component: plastid (GO:0009536);; Biological Process: electron transport chain (GO:0022900);;	--	--	[R]	General function prediction only	--	Endonuclease OS=Nicotiana tabacum (Common tobacco) PE=2 SV=1	R	General function prediction only	PREDICTED: copia protein isoform X2 [Beta vulgaris subsp. vulgaris]
Lactuca_sativa_newGene_607	--	--	--	--	--	--	--	Myosin-like coiled-coil protein	--	Z	Cytoskeleton	hypothetical protein PRUPE_ppa005338mg [Prunus persica]
Lactuca_sativa_newGene_3450	--	--	--	--	--	--	--	--	--	--	--	gag-pol fusion protein [Rhizophagus irregularis DAOM 197198w]
Lactuca_sativa_newGene_1742	--	--	--	--	--	--	--	--	--	--	--	hypothetical protein MTR_5g024973 [Medicago truncatula]
Lactuca_sativa_newGene_3037	--	--	--	KEGG_annotation	KEGG_pathway_annotation	K08737|1.25227e-06|cmo:103497727|DNA mismatch repair protein MSH7; K08737 DNA mismatch repair protein MSH6 (A)	../inputs/Lactuca_sativa.newGene.longest_transcript.fa.Kegg.pathway	--	--	--	DNA mismatch repair protein MSH7 GN=MOB24.2 OS=Arabidopsis thaliana (Mouse-ear cress) PE=1 SV=1	--	--	PREDICTED: DNA mismatch repair protein MSH7 [Cucumis melo]
Lactuca_sativa_newGene_2463	--	--	--	--	--	--	--	--	--	S	Function unknown	PREDICTED: uncharacterized protein LOC104444368 [Eucalyptus grandis]
Lactuca_sativa_newGene_1174	--	--	Molecular Function: calcium ion binding (GO:0005509);;	K17824|1.85479e-128|sot:102601773|DCN1-like protein 4-like; K17824 DCN1-like protein 4/5 (A)	--	--	--	Cullin binding	--	S	Function unknown	hypothetical protein MIMGU_mgv1a013122mg [Erythranthe guttata]
Lactuca_sativa_newGene_577	[Z]	Cytoskeleton	Molecular Function: structural constituent of cytoskeleton (GO:0005200);; Molecular Function: ATP binding (GO:0005524);; Cellular Component: mitochondrion (GO:0005739);; Cellular Component: cytoskeleton (GO:0005856);; Cellular Component: plasma membrane (GO:0005886);; Biological Process: gluconeogenesis (GO:0006094);; Cellular Component: plasmodesma (GO:0009506);; Cellular Component: chloroplast …	K10355|7.42615e-31|tcc:TCM_001364|Actin 7 isoform 1; K10355 actin, other eukaryote (A)	--	[Z]	Cytoskeleton	Actin	Actin-2 OS=Oryza sativa subsp. japonica (Rice) PE=2 SV=1	Z	Cytoskeleton	Actin 7 isoform 1 [Theobroma cacao]
Lactuca_sativa_newGene_219	[J]	Translation, ribosomal structure and biogenesis	Molecular Function: RNA binding (GO:0003723);; Molecular Function: structural constituent of ribosome (GO:0003735);; Biological Process: DNA-templated transcription, elongation (GO:0006354);; Biological Process: translation (GO:0006412);; Biological Process: ubiquitin-dependent protein catabolic process (GO:0006511);; Biological Process: photorespiration (GO:0009853);; Cellular Component: large r…	--	--	--	--	Ribosomal Proteins L2, C-terminal domain	60S ribosomal protein L2, mitochondrial GN=RPL2 OS=Oryza sativa subsp. japonica (Rice) PE=2 SV=2	J	Translation, ribosomal structure and biogenesis	PREDICTED: 60S ribosomal protein L2, mitochondrial [Vitis vinifera]
Lactuca_sativa_newGene_1339	[J]	Translation, ribosomal structure and biogenesis	Molecular Function: serine-tRNA ligase activity (GO:0004828);; Molecular Function: ATP binding (GO:0005524);; Cellular Component: cytosol (GO:0005829);; Biological Process: gluconeogenesis (GO:0006094);; Biological Process: glycolytic process (GO:0006096);; Biological Process: seryl-tRNA aminoacylation (GO:0006434);; Biological Process: N-terminal protein myristoylation (GO:0006499);; Biological …	KEGG_annotation	KEGG_pathway_annotation	K01875|2.08923e-22|rcu:RCOM_1564380|seryl-tRNA synthetase, putative (EC:6.1.1.11); K01875 seryl-tRNA synthetase [EC:6.1.1.11] (A)	../inputs/Lactuca_sativa.newGene.longest_transcript.fa.Kegg.pathway	[J]	Translation, ribosomal structure and biogenesis	Carbohydrate-binding protein of the ER	Serine--tRNA ligase OS=Helianthus annuus (Common sunflower) PE=2 SV=1	J	Translation, ribosomal structure and biogenesis	hypothetical protein Csa_5G002590 [Cucumis sativus]
Lactuca_sativa_newGene_122	--	--	Molecular Function: DNA binding (GO:0003677);; Cellular Component: nucleus (GO:0005634);; Biological Process: regulation of transcription, DNA-templated (GO:0006355);; Molecular Function: zinc ion binding (GO:0008270);; Molecular Function: methylated histone binding (GO:0035064);;	K11346|2.04687e-52|rcu:RCOM_1023520|Inhibitor of growth protein, putative; K11346 inhibitor of growth protein 4 (A)	--	[B]	Chromatin structure and dynamics	Inhibitor of growth proteins N-terminal histone-binding;; PHD-finger	PHD finger protein ING1 GN=ING1 OS=Arabidopsis thaliana (Mouse-ear cress) PE=1 SV=1	B	Chromatin structure and dynamics	Inhibitor of growth protein, putative [Ricinus communis]
Lactuca_sativa_newGene_1633	--	--	--	--	--	--	--	--	Zinc finger BED domain-containing protein RICESLEEPER 4 OS=Oryza sativa subsp. japonica (Rice) PE=2 SV=3	L	Replication, recombination and repair	PREDICTED: zinc finger BED domain-containing protein RICESLEEPER 1-like isoform X3 [Vitis vinifera]
Lactuca_sativa_newGene_841	[J]	Translation, ribosomal structure and biogenesis	--	K05542|0|sot:102583164|tRNA-dihydrouridine(16/17) synthase [NAD(P)(+)]-like; K05542 tRNA-dihydrouridine synthase 1 [EC:1.3.1.88] (A)	--	[J]	Translation, ribosomal structure and biogenesis	Dihydrouridine synthase (Dus);; Histidine biosynthesis protein	tRNA-dihydrouridine(47) synthase [NAD(P)(+)]-like OS=Oryza sativa subsp. japonica (Rice) PE=2 SV=2	J	Translation, ribosomal structure and biogenesis	PREDICTED: tRNA-dihydrouridine(16/17) synthase [NAD(P)(+)]-like [Solanum tuberosum]
Lactuca_sativa_newGene_450	--	--	--	--	--	--	--	Transposase-associated domain	--	S	Function unknown	PREDICTED: uncharacterized protein LOC103711744, partial [Phoenix dactylifera]
Lactuca_sativa_newGene_2882	--	--	Biological Process: cytokinesis by cell plate formation (GO:0000911);; Molecular Function: DNA binding (GO:0003677);; Molecular Function: DNA topoisomerase type II (ATP-hydrolyzing) activity (GO:0003918);; Molecular Function: ATP binding (GO:0005524);; Cellular Component: chromosome (GO:0005694);; Biological Process: DNA topological change (GO:0006265);; Biological Process: DNA replication initia…	K03164|2.12645e-08|pda:103698181|DNA topoisomerase 2-like; K03164 DNA topoisomerase II [EC:5.99.1.3] (A)	--	--	--	--	DNA topoisomerase 2 GN=TOP2 OS=Arabidopsis thaliana (Mouse-ear cress) PE=2 SV=2	B	Chromatin structure and dynamics	PREDICTED: DNA topoisomerase 2-like, partial [Phoenix dactylifera]
Lactuca_sativa_newGene_1886	--	--	Molecular Function: nucleic acid binding (GO:0003676);; Cellular Component: plastid (GO:0009536);;	--	--	--	--	--	--	S	Function unknown	PREDICTED: uncharacterized protein LOC103628837 [Zea mays]
Lactuca_sativa_newGene_2874	--	--	Cellular Component: vacuolar membrane (GO:0005774);; Cellular Component: endoplasmic reticulum (GO:0005783);; Cellular Component: Golgi apparatus (GO:0005794);; Biological Process: protein glycosylation (GO:0006486);; Cellular Component: integral component of membrane (GO:0016021);; Molecular Function: oxidoreductase activity (GO:0016491);;	--	--	--	--	--	--	R	General function prediction only	Protein pelota [Gossypium arboreum]
Lactuca_sativa_newGene_1782	--	--	Molecular Function: hydrolase activity, hydrolyzing O-glycosyl compounds (GO:0004553);; Biological Process: carbohydrate metabolic process (GO:0005975);; Biological Process: asymmetric cell division (GO:0008356);; Biological Process: cytokinin-activated signaling pathway (GO:0009736);; Molecular Function: cation binding (GO:0043169);; Cellular Component: anchored component of plasma membrane (GO:…	--	--	--	--	Glycosyl hydrolases family 17;; X8 domain	Glucan endo-1,3-beta-glucosidase 9 (Precursor) GN=At5g58480 OS=Arabidopsis thaliana (Mouse-ear cress) PE=1 SV=1	R	General function prediction only	hypothetical protein POPTR_0009s08030g [Populus trichocarpa]
Lactuca_sativa_newGene_2907	--	--	--	--	--	--	--	--	--	S	Function unknown	unnamed protein product [Vitis vinifera]
Lactuca_sativa_newGene_466	--	--	--	K08770|0|pxb:103935043|polyubiquitin; K08770 ubiquitin C (A)	--	[OR]	--	Ubiquitin family;; Ubiquitin-2 like Rad60 SUMO-like;; Ubiquitin-like domain;; Telomere stability and silencing;; DUF2407 ubiquitin-like domain;; Ubiquitin-2 like Rad60 SUMO-like;; Protein of unknown function (DUF2870);; RNA methyltransferase;; IGR protein motif	Ubiquitin (Precursor) GN=PCUBI4-2 OS=Petroselinum crispum (Parsley) PE=3 SV=1	O	Posttranslational modification, protein turnover, chaperones	hypothetical protein V496_10504, partial [Pseudogymnoascus pannorum VKM F-4515 (FW-2607)]
Lactuca_sativa_newGene_785	[J]	Translation, ribosomal structure and biogenesis	Molecular Function: structural constituent of ribosome (GO:0003735);; Biological Process: translation (GO:0006412);; Cellular Component: cytosolic large ribosomal subunit (GO:0022625);;	KEGG_annotation	KEGG_pathway_annotation	K02921|1.2355e-58|pper:PRUPE_ppa013350mg|hypothetical protein; K02921 large subunit ribosomal protein L37Ae (A)	../inputs/Lactuca_sativa.newGene.longest_transcript.fa.Kegg.pathway	[J]	Translation, ribosomal structure and biogenesis	Ribosomal L37ae protein family	60S ribosomal protein L37a OS=Oryza sativa subsp. japonica (Rice) PE=1 SV=1	J	Translation, ribosomal structure and biogenesis	hypothetical protein CISIN_1g045338mg [Citrus sinensis]
Lactuca_sativa_newGene_3021	--	--	--	--	--	--	--	--	--	S	Function unknown	--
Lactuca_sativa_newGene_150	--	--	Biological Process: response to stimulus (GO:0050896);;	--	--	--	--	TIR domain;; TIR domain;; NB-ARC domain	Toll/interleukin-1 receptor-like protein GN=TIR OS=Arabidopsis thaliana (Mouse-ear cress) PE=1 SV=1	T	Signal transduction mechanisms	TIR-NBS-LRR resistance-like protein RGC151 [Helianthus annuus]
Lactuca_sativa_newGene_3317	--	--	--	--	--	--	--	Domain of unknown function (DUF4413)	Zinc finger BED domain-containing protein RICESLEEPER 2 OS=Oryza sativa subsp. japonica (Rice) PE=2 SV=1	L	Replication, recombination and repair	PREDICTED: zinc finger BED domain-containing protein RICESLEEPER 1-like [Sesamum indicum]
Lactuca_sativa_newGene_88	--	--	Molecular Function: zinc ion binding (GO:0008270);;	K16276|7.58375e-18|vvi:100255880|uncharacterized LOC100255880; K16276 zinc finger protein-like protein (A)	--	--	--	--	--	O	Posttranslational modification, protein turnover, chaperones	PREDICTED: uncharacterized protein LOC100255880 [Vitis vinifera]
Lactuca_sativa_newGene_1361	--	--	--	--	--	--	--	--	TSL-kinase interacting protein 1 GN=TKI1 OS=Arabidopsis thaliana (Mouse-ear cress) PE=1 SV=2	S	Function unknown	N-terminal nucleophile aminohydrolases superfamily protein isoform 1 [Theobroma cacao]
Lactuca_sativa_newGene_2486	--	--	Cellular Component: mitochondrion (GO:0005739);; Cellular Component: plastid (GO:0009536);; Biological Process: shoot system development (GO:0048367);;	--	--	--	--	DVL family;; DVL family	--	S	Function unknown	PREDICTED: uncharacterized protein LOC104118183 [Nicotiana tomentosiformis]
Lactuca_sativa_newGene_2282	--	--	Biological Process: carbohydrate metabolic process (GO:0005975);; Biological Process: nucleobase-containing compound metabolic process (GO:0006139);; Biological Process: phosphate-containing compound metabolic process (GO:0006796);; Cellular Component: chloroplast thylakoid (GO:0009534);; Cellular Component: membrane (GO:0016020);; Biological Process: organophosphate metabolic process (GO:0019637…	--	--	--	--	--	Putative glucose-6-phosphate 1-epimerase OS=Cenchrus ciliaris (Buffelgrass) PE=2 SV=1	S	Function unknown	PREDICTED: uncharacterized protein LOC102593667 [Solanum tuberosum]
Lactuca_sativa_newGene_8	--	--	Cellular Component: cytoplasmic membrane-bounded vesicle (GO:0016023);;	--	--	--	--	MULE transposase domain	Protein FAR1-RELATED SEQUENCE 5 GN=FRS5 OS=Arabidopsis thaliana (Mouse-ear cress) PE=2 SV=1	S	Function unknown	PREDICTED: protein FAR1-RELATED SEQUENCE 5-like [Beta vulgaris subsp. vulgaris]
Lactuca_sativa_newGene_582	--	--	Biological Process: leukotriene production involved in inflammatory response (GO:0002540);; Molecular Function: glutathione transferase activity (GO:0004364);; Molecular Function: glutathione peroxidase activity (GO:0004602);; Cellular Component: vacuole (GO:0005773);; Cellular Component: endoplasmic reticulum (GO:0005783);; Cellular Component: Golgi apparatus (GO:0005794);; Biological Process: E…	KEGG_annotation	KEGG_pathway_annotation	K00799|9.87334e-61|brp:103849094|microsomal glutathione S-transferase 3-like; K00799 glutathione S-transferase [EC:2.5.1.18] (A)	../inputs/Lactuca_sativa.newGene.longest_transcript.fa.Kegg.pathway	--	--	MAPEG family	--	S	Function unknown	PREDICTED: microsomal glutathione S-transferase 3 [Sesamum indicum]
Lactuca_sativa_newGene_1767	[O]	Posttranslational modification, protein turnover, chaperones	Molecular Function: thioredoxin-disulfide reductase activity (GO:0004791);; Molecular Function: enzyme activator activity (GO:0008047);; Cellular Component: chloroplast stroma (GO:0009570);; Biological Process: thylakoid membrane organization (GO:0010027);; Biological Process: regulation of chlorophyll biosynthetic process (GO:0010380);; Biological Process: regulation of starch biosynthetic proce…	KEGG_annotation	KEGG_pathway_annotation	K00384|0|pop:POPTR_0006s04760g|POPTRDRAFT_1080427; hypothetical protein; K00384 thioredoxin reductase (NADPH) [EC:1.8.1.9] (A)	../inputs/Lactuca_sativa.newGene.longest_transcript.fa.Kegg.pathway	--	--	Pyridine nucleotide-disulphide oxidoreductase;; Pyridine nucleotide-disulphide oxidoreductase;; Pyridine nucleotide-disulphide oxidoreductase;; FAD dependent oxidoreductase;; HI0933-like protein;; Glucose inhibited division protein A;; FAD binding domain;; Thioredoxin;; Glutaredoxin;; Pyridine nucleotide-disulphide oxidoreductase	NADPH-dependent thioredoxin reductase 3 (Precursor) GN=NTRC OS=Arabidopsis thaliana (Mouse-ear cress) PE=1 SV=2	O	Posttranslational modification, protein turnover, chaperones	PREDICTED: NADPH-dependent thioredoxin reductase 3 [Populus euphratica]
Lactuca_sativa_newGene_1912	--	--	--	--	--	--	--	Pectinacetylesterase	--	M	Cell wall/membrane/envelope biogenesis	hypothetical protein PRUPE_ppa005949mg [Prunus persica]
Lactuca_sativa_newGene_1360	--	--	Molecular Function: nucleotide binding (GO:0000166);; Cellular Component: intracellular organelle (GO:0043229);;	K10357|2.43369e-25|gmx:100800225|myosin-9-like; K10357 myosin V (A)	--	--	--	--	Myosin-11 GN=T22H22.1 OS=Arabidopsis thaliana (Mouse-ear cress) PE=3 SV=1	Z	Cytoskeleton	Unconventional myosin-Va [Glycine soja]
Lactuca_sativa_newGene_2824	--	--	--	--	--	--	--	Domain of unknown function (DUF4413);; hAT family C-terminal dimerisation region;; BED zinc finger	Zinc finger BED domain-containing protein DAYSLEEPER GN=HAT OS=Arabidopsis thaliana (Mouse-ear cress) PE=1 SV=1	L	Replication, recombination and repair	PREDICTED: zinc finger BED domain-containing protein DAYSLEEPER-like isoform X2 [Solanum lycopersicum]
Lactuca_sativa_newGene_2216	--	--	Biological Process: response to chitin (GO:0010200);;	--	--	--	--	--	--	R	General function prediction only	PREDICTED: uncharacterized protein LOC105123549 [Populus euphratica]
Lactuca_sativa_newGene_2775	--	--	Molecular Function: DNA binding (GO:0003677);; Molecular Function: protein dimerization activity (GO:0046983);;	--	--	--	--	Protein of unknown function (DUF 659);; hAT family C-terminal dimerisation region;; BED zinc finger	--	S	Function unknown	PREDICTED: uncharacterized protein LOC103333680 [Prunus mume]
Lactuca_sativa_newGene_2928	--	--	--	--	--	--	--	--	Endonuclease OS=Nicotiana tabacum (Common tobacco) PE=2 SV=1	R	General function prediction only	hypothetical protein VITISV_009561 [Vitis vinifera]
Lactuca_sativa_newGene_1286	[C]	Energy production and conversion	Molecular Function: citrate (Si)-synthase activity (GO:0004108);; Biological Process: tricarboxylic acid cycle (GO:0006099);; Molecular Function: lyase activity (GO:0016829);; Biological Process: cellular carbohydrate metabolic process (GO:0044262);;	KEGG_annotation	KEGG_pathway_annotation	K01647|3.45834e-47|pmum:103330589|citrate synthase, mitochondrial; K01647 citrate synthase [EC:2.3.3.1] (A)	../inputs/Lactuca_sativa.newGene.longest_transcript.fa.Kegg.pathway	[C]	Energy production and conversion	--	Citrate synthase, mitochondrial (Precursor) GN=CS OS=Daucus carota (Wild carrot) PE=2 SV=1	C	Energy production and conversion	PREDICTED: citrate synthase, mitochondrial [Prunus mume]
Lactuca_sativa_newGene_14	--	--	Molecular Function: DNA binding (GO:0003677);; Cellular Component: nucleus (GO:0005634);; Biological Process: protein N-linked glycosylation (GO:0006487);; Biological Process: protein targeting to vacuole (GO:0006623);; Biological Process: membrane fusion (GO:0006944);; Biological Process: systemic acquired resistance (GO:0009627);; Biological Process: salicylic acid biosynthetic process (GO:0009…	K17498|8.80154e-21|pop:POPTR_0003s09640g|POPTRDRAFT_415152; hypothetical protein; K17498 transcription factor SPN1 (A)	--	--	--	--	Ubiquitin carboxyl-terminal hydrolase 19 GN=UBP19 OS=Arabidopsis thaliana (Mouse-ear cress) PE=2 SV=2	S	Function unknown	PREDICTED: protein IWS1 homolog [Populus euphratica]
Lactuca_sativa_newGene_2495	[RTKL]	General function prediction only;; Signal transduction mechanisms;; Transcription;; Replication, recombination and repair	Molecular Function: protein kinase activity (GO:0004672);;	--	--	--	--	Protein tyrosine kinase;; Protein kinase domain;; Protein tyrosine kinase;; Protein kinase domain	Putative receptor-like protein kinase At5g39000 (Precursor) GN=At5g39000 OS=Arabidopsis thaliana (Mouse-ear cress) PE=3 SV=1	T	Signal transduction mechanisms	PREDICTED: receptor-like protein kinase FERONIA-like [Solanum tuberosum]
Lactuca_sativa_newGene_3058	--	--	--	--	--	--	--	Leucine rich repeat N-terminal domain;; Leucine rich repeat;; Leucine rich repeat;; Leucine Rich repeat;; Leucine Rich Repeat;; Leucine Rich repeats (2 copies)	Receptor-like protein 2 (Precursor) GN=RLP2 OS=Arabidopsis thaliana (Mouse-ear cress) PE=2 SV=1	R	General function prediction only	unnamed protein product [Coffea canephora]
Lactuca_sativa_newGene_2840	--	--	Biological Process: RNA methylation (GO:0001510);; Molecular Function: structural constituent of ribosome (GO:0003735);; Cellular Component: nucleolus (GO:0005730);; Biological Process: translation (GO:0006412);; Biological Process: embryo development ending in seed dormancy (GO:0009793);; Biological Process: protein ubiquitination (GO:0016567);; Cellular Component: cytosolic large ribosomal subu…	KEGG_annotation	KEGG_pathway_annotation	K02927|1.88099e-85|tcc:TCM_015479|Ubiquitin supergroup,Ribosomal protein L40e; K02927 large subunit ribosomal protein L40e (A)	../inputs/Lactuca_sativa.newGene.longest_transcript.fa.Kegg.pathway	--	--	Ubiquitin family;; Ribosomal L40e family;; Ubiquitin-2 like Rad60 SUMO-like;; Ubiquitin-like domain	60S ribosomal protein L40 (Precursor) GN=UBICEP52-7 OS=Nicotiana sylvestris (Wood tobacco) PE=2 SV=2	J	Translation, ribosomal structure and biogenesis	hypothetical protein MIMGU_mgv1a015002mg [Erythranthe guttata]
Lactuca_sativa_newGene_209	--	--	Cellular Component: nucleus (GO:0005634);; Biological Process: embryo development ending in seed dormancy (GO:0009793);;	--	--	--	--	Plant organelle RNA recognition domain	Protein ROOT PRIMORDIUM DEFECTIVE 1 GN=RPD1 OS=Arabidopsis thaliana (Mouse-ear cress) PE=1 SV=1	R	General function prediction only	PREDICTED: protein ROOT PRIMORDIUM DEFECTIVE 1 [Vitis vinifera]
Lactuca_sativa_newGene_2823	--	--	--	--	--	--	--	Kelch motif;; Kelch motif;; Galactose oxidase, central domain;; Kelch motif;; F-box domain;; Galactose oxidase, central domain	F-box/kelch-repeat protein At1g55270 GN=At1g55270 OS=Arabidopsis thaliana (Mouse-ear cress) PE=2 SV=1	R	General function prediction only	hypothetical protein JCGZ_13307 [Jatropha curcas]
Lactuca_sativa_newGene_1179	--	--	Molecular Function: kinase activator activity (GO:0019209);; Biological Process: positive regulation of phosphorylation (GO:0042327);;	K15305|4.00792e-39|pop:POPTR_0008s13420g|POPTRDRAFT_766186; hypothetical protein; K15305 vacuole morphology and inheritance protein 14 (A)	--	[S]	Function unknown	Vacuolar protein 14 C-terminal Fig4p binding	Protein VAC14 homolog GN=VAC14 OS=Arabidopsis thaliana (Mouse-ear cress) PE=1 SV=2	S	Function unknown	unnamed protein product [Coffea canephora]
Lactuca_sativa_newGene_1707	--	--	Biological Process: polysaccharide biosynthetic process (GO:0000271);; Molecular Function: actin binding (GO:0003779);; Cellular Component: cytosol (GO:0005829);; Biological Process: glucose catabolic process (GO:0006007);; Biological Process: multidimensional cell growth (GO:0009825);; Biological Process: cell tip growth (GO:0009932);; Biological Process: regulation of hormone levels (GO:0010817…	K17261|0|cit:102607481|cyclase-associated protein 1-like; K17261 adenylyl cyclase-associated protein (A)	--	[ZT]	--	Adenylate cyclase associated (CAP) N terminal;; Adenylate cyclase associated (CAP) C terminal	Cyclase-associated protein 1 GN=CAP1 OS=Arabidopsis thaliana (Mouse-ear cress) PE=2 SV=1	TZ	Signal transduction mechanisms;; Cytoskeleton	hypothetical protein CICLE_v10028340mg [Citrus clementina]
Lactuca_sativa_newGene_1814	--	--	--	--	--	--	--	FAR1 DNA-binding domain;; MULE transposase domain	Protein FAR1-RELATED SEQUENCE 5 GN=FRS5 OS=Arabidopsis thaliana (Mouse-ear cress) PE=2 SV=1	S	Function unknown	PREDICTED: protein FAR1-RELATED SEQUENCE 5-like [Fragaria vesca subsp. vesca]
Lactuca_sativa_newGene_2608	--	--	--	--	--	--	--	Glycine rich protein family	--	--	--	--
Lactuca_sativa_newGene_240	--	--	--	--	--	--	--	Domain of unknown function (DUF4218);; Transposase family tnp2;; Transposase family tnp2	--	S	Function unknown	PREDICTED: uncharacterized protein LOC101503554 [Cicer arietinum]
Lactuca_sativa_newGene_853	[L]	Replication, recombination and repair	--	--	--	--	--	Retroviral aspartyl protease;; Retroviral aspartyl protease	RNA-directed DNA polymerase homolog OS=Oenothera berteroana (Bertero&apos;s evening primrose) PE=4 SV=1	L	Replication, recombination and repair	PREDICTED: uncharacterized protein LOC104221396 [Nicotiana sylvestris]
Lactuca_sativa_newGene_2245	--	--	--	--	--	--	--	--	--	I	Lipid transport and metabolism	PREDICTED: phospholipid--sterol O-acyltransferase [Nicotiana tomentosiformis]
Lactuca_sativa_newGene_128	--	--	--	--	--	--	--	TIR domain;; NB-ARC domain;; TIR domain;; Leucine Rich repeats (2 copies);; Leucine rich repeat	Protein SUPPRESSOR OF npr1-1, CONSTITUTIVE 1 OS=Arabidopsis thaliana (Mouse-ear cress) PE=1 SV=3	T	Signal transduction mechanisms	TIR-NBS-LRR resistance-like protein RGC151 [Helianthus annuus]
Lactuca_sativa_newGene_3452	--	--	Molecular Function: calmodulin binding (GO:0005516);; Cellular Component: plasma membrane (GO:0005886);; Biological Process: defense response (GO:0006952);; Biological Process: cell death (GO:0008219);; Biological Process: response to biotic stimulus (GO:0009607);; Cellular Component: integral component of membrane (GO:0016021);;	K08472|1.48135e-44|pxb:103946401|MLO-like protein 13; K08472 mlo protein (A)	--	--	--	Mlo family	MLO-like protein 1 GN=T10P11.12 OS=Arabidopsis thaliana (Mouse-ear cress) PE=1 SV=1	S	Function unknown	PREDICTED: MLO-like protein 13 [Sesamum indicum]
Lactuca_sativa_newGene_1773	[R]	General function prediction only	Molecular Function: ubiquitin-protein transferase activity (GO:0004842);; Molecular Function: zinc ion binding (GO:0008270);; Biological Process: defense response to bacterium (GO:0042742);; Biological Process: protein autoubiquitination (GO:0051865);;	--	--	--	--	Ankyrin repeats (3 copies);; Ankyrin repeat;; Ankyrin repeats (many copies);; Ankyrin repeats (many copies);; Ankyrin repeat;; Zinc finger, C3HC4 type (RING finger)	Putative E3 ubiquitin-protein ligase XBAT31 GN=XBAT31 OS=Arabidopsis thaliana (Mouse-ear cress) PE=2 SV=1	O	Posttranslational modification, protein turnover, chaperones	ring zinc finger protein [Artemisia desertorum]
Lactuca_sativa_newGene_1272	--	--	--	--	--	--	--	Protein of unknown function (DUF688)	--	S	Function unknown	PREDICTED: uncharacterized protein LOC103444076 isoform X1 [Malus domestica]
Lactuca_sativa_newGene_2272	--	--	--	--	--	--	--	Transposase	--	S	Function unknown	PREDICTED: uncharacterized protein LOC104751737 [Camelina sativa]
Lactuca_sativa_newGene_3421	--	--	Molecular Function: ligase activity (GO:0016874);;	K10268|6.75644e-123|vvi:100243447|F-box protein At3g58530; K10268 F-box and leucine-rich repeat protein 2/20 (A)	--	--	--	Leucine Rich repeat;; Leucine Rich repeats (2 copies);; Leucine Rich repeat	F-box protein At3g58530 GN=At3g58530 OS=Arabidopsis thaliana (Mouse-ear cress) PE=2 SV=1	R	General function prediction only	hypothetical protein JCGZ_03035 [Jatropha curcas]
Lactuca_sativa_newGene_574	--	--	--	--	--	--	--	gag-polypeptide of LTR copia-type;; Retrotransposon gag protein	--	S	Function unknown	PREDICTED: uncharacterized protein LOC101254987 [Solanum lycopersicum]
Lactuca_sativa_newGene_180	[J]	Translation, ribosomal structure and biogenesis	Biological Process: cellular process (GO:0009987);;	K04498|0|vvi:100251243|histone acetyltransferase HAC1-like; K04498 E1A/CREB-binding protein [EC:2.3.1.48] (A)	--	--	--	Histone acetylation protein;; TAZ zinc finger;; PHD-finger;; RF-1 domain;; Histone acetylation protein;; TAZ zinc finger;; Zinc finger, ZZ type	Histone acetyltransferase HAC1 OS=Arabidopsis thaliana (Mouse-ear cress) PE=1 SV=2	K	Transcription	transcription cofactor, putative [Ricinus communis]
Lactuca_sativa_newGene_2861	--	--	Cellular Component: chloroplast envelope (GO:0009941);; Biological Process: vitamin E biosynthetic process (GO:0010189);; Biological Process: plastoquinone biosynthetic process (GO:0010236);; Cellular Component: viral envelope (GO:0019031);; Biological Process: methylation (GO:0032259);; Molecular Function: 2-methyl-6-phytyl-1,4-benzoquinone methyltransferase activity (GO:0051741);;	KEGG_annotation	KEGG_pathway_annotation	K12502|2.539e-156|fve:101310277|37 kDa inner envelope membrane protein, chloroplastic-like; K12502 MPBQ/MSBQ methyltransferase [EC:2.1.1.295] (A)	../inputs/Lactuca_sativa.newGene.longest_transcript.fa.Kegg.pathway	--	--	Methyltransferase domain;; Methyltransferase domain;; Methyltransferase domain;; ubiE/COQ5 methyltransferase family	2-methyl-6-phytyl-1,4-hydroquinone methyltransferase, chloroplastic (Precursor) OS=Spinacia oleracea (Spinach) PE=1 SV=1	H	Coenzyme transport and metabolism	MPBQ/MSBQ methyltransferase 2 [Helianthus annuus]
Lactuca_sativa_newGene_911	--	--	--	--	--	--	--	Helitron helicase-like domain at N-terminus	--	D	Cell cycle control, cell division, chromosome partitioning	unnamed protein product [Coffea canephora]
Lactuca_sativa_newGene_1355	[E]	Amino acid transport and metabolism	--	--	--	--	--	--	--	E	Amino acid transport and metabolism	Uncharacterized protein TCM_008813 [Theobroma cacao]
Lactuca_sativa_newGene_2597	--	--	Molecular Function: serine-type endopeptidase activity (GO:0004252);; Biological Process: proteolysis (GO:0006508);; Cellular Component: external side of plasma membrane (GO:0009897);; Biological Process: stomatal complex morphogenesis (GO:0010103);; Biological Process: regulation of cell proliferation (GO:0042127);; Molecular Function: identical protein binding (GO:0042802);; Biological Process:…	--	--	--	--	--	Dynamin-related protein 3A GN=T16L1.140 OS=Arabidopsis thaliana (Mouse-ear cress) PE=1 SV=2	S	Function unknown	hypothetical protein PHAVU_001G084100g, partial [Phaseolus vulgaris]
Lactuca_sativa_newGene_91	[RTKL]	General function prediction only;; Signal transduction mechanisms;; Transcription;; Replication, recombination and repair	--	--	--	[D]	Cell cycle control, cell division, chromosome partitioning	Protein kinase domain;; Protein tyrosine kinase	CBL-interacting serine/threonine-protein kinase 24 OS=Arabidopsis thaliana (Mouse-ear cress) PE=1 SV=1	T	Signal transduction mechanisms	unnamed protein product [Coffea canephora]
Lactuca_sativa_newGene_1662	--	--	--	--	--	--	--	Homeobox domain;; Agenet domain	--	R	General function prediction only	PREDICTED: uncharacterized protein LOC104414562 [Eucalyptus grandis]
Lactuca_sativa_newGene_3440	--	--	--	KEGG_annotation	KEGG_pathway_annotation	K08503|5.31993e-09|vvi:100265526|syntaxin-52-like; K08503 syntaxin of plants SYP5 (A)	../inputs/Lactuca_sativa.newGene.longest_transcript.fa.Kegg.pathway	--	--	--	Syntaxin-51 GN=SYP51 OS=Arabidopsis thaliana (Mouse-ear cress) PE=1 SV=1	U	Intracellular trafficking, secretion, and vesicular transport	PREDICTED: syntaxin-51-like [Sesamum indicum]
Lactuca_sativa_newGene_1328	--	--	--	--	--	--	--	--	--	S	Function unknown	PREDICTED: uncharacterized protein LOC102592293 [Solanum tuberosum]
Lactuca_sativa_newGene_2816	--	--	Biological Process: response to stimulus (GO:0050896);;	--	--	--	--	NB-ARC domain;; TIR domain;; TIR domain;; Leucine Rich repeats (2 copies);; Leucine rich repeat	TMV resistance protein N GN=N OS=Nicotiana glutinosa (Tobacco) PE=1 SV=1	T	Signal transduction mechanisms	TIR_3 [Helianthus annuus]
Lactuca_sativa_newGene_2460	--	--	--	--	--	--	--	--	RING-H2 finger protein ATL75 GN=ATL75 OS=Arabidopsis thaliana (Mouse-ear cress) PE=2 SV=1	O	Posttranslational modification, protein turnover, chaperones	PREDICTED: RING-H2 finger protein ATL80 [Vitis vinifera]
Lactuca_sativa_newGene_1332	[RTKL]	General function prediction only;; Signal transduction mechanisms;; Transcription;; Replication, recombination and repair	Molecular Function: nucleotide binding (GO:0000166);; Molecular Function: protein kinase activity (GO:0004672);;	--	--	[D]	Cell cycle control, cell division, chromosome partitioning	Protein tyrosine kinase;; Protein kinase domain	Probable receptor-like protein kinase At1g80640 (Precursor) GN=At1g80640 OS=Arabidopsis thaliana (Mouse-ear cress) PE=2 SV=1	T	Signal transduction mechanisms	PREDICTED: probable receptor-like protein kinase At1g80640 isoform X1 [Vitis vinifera]
Lactuca_sativa_newGene_798	--	--	Biological Process: RNA methylation (GO:0001510);; Molecular Function: dolichyl-diphosphooligosaccharide-protein glycotransferase activity (GO:0004579);; Cellular Component: nucleolus (GO:0005730);; Cellular Component: vacuolar membrane (GO:0005774);; Cellular Component: Golgi apparatus (GO:0005794);; Cellular Component: oligosaccharyltransferase complex (GO:0008250);; Cellular Component: plant-t…	KEGG_annotation	KEGG_pathway_annotation	K12670|3.6021e-17|vvi:100244523|dolichyl-diphosphooligosaccharide--protein glycosyltransferase 48 kDa subunit; K12670 oligosaccharyltransferase complex subunit beta (A)	../inputs/Lactuca_sativa.newGene.longest_transcript.fa.Kegg.pathway	--	--	Oligosaccharyltransferase 48 kDa subunit beta	Dolichyl-diphosphooligosaccharide--protein glycosyltransferase 48 kDa subunit (Precursor) GN=MSN2.7 OS=Arabidopsis thaliana (Mouse-ear cress) PE=2 SV=1	O	Posttranslational modification, protein turnover, chaperones	hypothetical protein CICLE_v10028484mg [Citrus clementina]
Lactuca_sativa_newGene_2980	--	--	Cellular Component: plastid chromosome (GO:0009508);;	--	--	--	--	--	Protein OSB2, chloroplastic (Precursor) GN=F18F4.110 OS=Arabidopsis thaliana (Mouse-ear cress) PE=1 SV=2	R	General function prediction only	PREDICTED: protein OSB2, chloroplastic-like isoform X1 [Nelumbo nucifera]
Lactuca_sativa_newGene_898	[RTKL]	General function prediction only;; Signal transduction mechanisms;; Transcription;; Replication, recombination and repair	--	--	--	[T]	Signal transduction mechanisms	Protein kinase domain;; Protein tyrosine kinase	Probable serine/threonine-protein kinase At1g18390 (Precursor) GN=At1g18390 OS=Arabidopsis thaliana (Mouse-ear cress) PE=2 SV=2	T	Signal transduction mechanisms	PREDICTED: probable serine/threonine-protein kinase At1g18390 [Sesamum indicum]
Lactuca_sativa_newGene_1259	--	--	Molecular Function: binding (GO:0005488);;	--	--	--	--	--	--	S	Function unknown	PREDICTED: uncharacterized protein LOC104772756 [Camelina sativa]
Lactuca_sativa_newGene_507	--	--	--	--	--	--	--	--	Microtubule-associated protein TORTIFOLIA1 GN=T24A18.10 OS=Arabidopsis thaliana (Mouse-ear cress) PE=1 SV=2	S	Function unknown	PREDICTED: microtubule-associated protein TORTIFOLIA1 [Vitis vinifera]
Lactuca_sativa_newGene_2849	[E]	Amino acid transport and metabolism	Biological Process: amino acid transmembrane transport (GO:0003333);; Cellular Component: vacuolar membrane (GO:0005774);; Molecular Function: basic amino acid transmembrane transporter activity (GO:0015326);; Cellular Component: integral component of membrane (GO:0016021);;	K13863|5.80598e-27|mus:103983083|cationic amino acid transporter 2, vacuolar-like; K13863 solute carrier family 7 (cationic amino acid transporter), member 1 (A)	--	--	--	--	Cationic amino acid transporter 3, mitochondrial (Precursor) GN=CAT3 OS=Arabidopsis thaliana (Mouse-ear cress) PE=2 SV=1	E	Amino acid transport and metabolism	PREDICTED: cationic amino acid transporter 2, vacuolar-like [Musa acuminata subsp. malaccensis]
Lactuca_sativa_newGene_556	--	--	--	--	--	--	--	--	--	--	--	PREDICTED: uncharacterized protein LOC104906189 [Beta vulgaris subsp. vulgaris]
Lactuca_sativa_newGene_2815	--	--	Biological Process: defense response (GO:0006952);; Biological Process: signal transduction (GO:0007165);; Molecular Function: ADP binding (GO:0043531);;	--	--	--	--	TIR domain;; TIR domain	TMV resistance protein N GN=N OS=Nicotiana glutinosa (Tobacco) PE=1 SV=1	S	Function unknown	resistance gene analog NBS7 [Helianthus annuus]
Lactuca_sativa_newGene_874	--	--	Cellular Component: plasma membrane (GO:0005886);; Biological Process: protein targeting to membrane (GO:0006612);; Biological Process: response to absence of light (GO:0009646);; Biological Process: salicylic acid mediated signaling pathway (GO:0009863);; Biological Process: jasmonic acid mediated signaling pathway (GO:0009867);; Biological Process: endoplasmic reticulum unfolded protein respons…	--	--	--	--	LITAF-like zinc ribbon domain	--	S	Function unknown	hypothetical protein MIMGU_mgv1a015549mg [Erythranthe guttata]
Lactuca_sativa_newGene_1699	--	--	Cellular Component: ubiquitin ligase complex (GO:0000151);; Molecular Function: ubiquitin-protein transferase activity (GO:0004842);; Biological Process: protein ubiquitination (GO:0016567);;	--	--	--	--	U-box domain;; Armadillo/beta-catenin-like repeat	U-box domain-containing protein 26 GN=PUB26 OS=Arabidopsis thaliana (Mouse-ear cress) PE=2 SV=1	O	Posttranslational modification, protein turnover, chaperones	PREDICTED: U-box domain-containing protein 26-like [Sesamum indicum]
Lactuca_sativa_newGene_29	--	--	--	--	--	--	--	EamA-like transporter family	WAT1-related protein At5g40240 GN=At5g40240 OS=Arabidopsis thaliana (Mouse-ear cress) PE=2 SV=1	S	Function unknown	PREDICTED: WAT1-related protein At5g40240-like isoform X2 [Nicotiana sylvestris]
Lactuca_sativa_newGene_1873	[R]	General function prediction only	Molecular Function: catalytic activity (GO:0003824);; Biological Process: proteolysis (GO:0006508);; Molecular Function: metal ion binding (GO:0046872);;	K06972|0|brp:103837495|presequence protease 1, chloroplastic/mitochondrial; K06972 (A)	--	--	--	Peptidase M16C associated;; Peptidase M16C associated;; Insulinase (Peptidase family M16);; Peptidase M16 inactive domain	Presequence protease 1, chloroplastic/mitochondrial (Precursor) OS=Arabidopsis thaliana (Mouse-ear cress) PE=1 SV=2	O	Posttranslational modification, protein turnover, chaperones	PREDICTED: presequence protease 1, chloroplastic/mitochondrial [Brassica rapa]
Lactuca_sativa_newGene_2325	--	--	Molecular Function: binding (GO:0005488);;	--	--	--	--	MuDR family transposase;; MULE transposase domain;; SWIM zinc finger;; PB1 domain	--	S	Function unknown	PREDICTED: uncharacterized protein LOC105178831 [Sesamum indicum]
Lactuca_sativa_newGene_2796	--	--	--	--	--	--	--	gag-polypeptide of LTR copia-type;; Retrotransposon gag protein	--	S	Function unknown	PREDICTED: uncharacterized protein LOC104611877 isoform X2 [Nelumbo nucifera]
Lactuca_sativa_newGene_1653	--	--	--	--	--	--	--	--	--	S	Function unknown	hypothetical protein L484_007379 [Morus notabilis]
Lactuca_sativa_newGene_2805	--	--	--	K08073|3.25491e-22|cam:101515758|polynucleotide 3'-phosphatase ZDP-like; K08073 bifunctional polynucleotide phosphatase/kinase [EC:3.1.3.32 2.7.1.78] (A)	--	--	--	--	Polynucleotide 3&apos;-phosphatase ZDP GN=ZDP OS=Arabidopsis thaliana (Mouse-ear cress) PE=1 SV=1	KLO	Transcription;; Replication, recombination and repair;; Posttranslational modification, protein turnover, chaperones	PREDICTED: polynucleotide 3&apos;-phosphatase ZDP [Sesamum indicum]
Lactuca_sativa_newGene_1170	--	--	--	K17046|2.75349e-44|fve:101295707|uncharacterized protein LOC101295707; K17046 protein DEK (A)	--	--	--	DEK C terminal domain	--	B	Chromatin structure and dynamics	PREDICTED: uncharacterized protein LOC101295707 [Fragaria vesca subsp. vesca]
Lactuca_sativa_newGene_3025	--	--	Molecular Function: nucleic acid binding (GO:0003676);; Biological Process: DNA metabolic process (GO:0006259);; Cellular Component: plastid (GO:0009536);;	--	--	--	--	GAG-pre-integrase domain	--	R	General function prediction only	retrotransposon protein, putative, Ty1-copia subclass [Oryza sativa Japonica Group]
Lactuca_sativa_newGene_1249	[O]	Posttranslational modification, protein turnover, chaperones	--	KEGG_annotation	KEGG_pathway_annotation	K02927|1.30398e-12|pop:POPTR_0016s07790g|UBIQUITIN EXTENSION protein 1; K02927 large subunit ribosomal protein L40e (A)	../inputs/Lactuca_sativa.newGene.longest_transcript.fa.Kegg.pathway	--	--	--	Ubiquitin (Precursor) OS=Triticum aestivum (Wheat) PE=3 SV=2	J	Translation, ribosomal structure and biogenesis	Chain A, Mutations In The Hydrophobic Core Of Ubiquitin Differentially Affect Its Recognition By Receptor Proteins
Lactuca_sativa_newGene_566	--	--	--	--	--	--	--	Plant protein 1589 of unknown function (A_thal_3526)	--	S	Function unknown	PREDICTED: uncharacterized protein LOC100813964 isoform X1 [Glycine max]
Lactuca_sativa_newGene_71	--	--	Molecular Function: binding (GO:0005488);;	--	--	--	--	--	--	S	Function unknown	PREDICTED: uncharacterized protein LOC104763276 [Camelina sativa]
Lactuca_sativa_newGene_1723	--	--	Molecular Function: enzyme inhibitor activity (GO:0004857);; Cellular Component: cell wall (GO:0005618);; Molecular Function: pectinesterase activity (GO:0030599);; Biological Process: cell wall modification (GO:0042545);; Biological Process: negative regulation of catalytic activity (GO:0043086);; Molecular Function: aspartyl esterase activity (GO:0045330);; Biological Process: pectin catabolic …	--	--	--	--	Pectinesterase;; Plant invertase/pectin methylesterase inhibitor	Pectinesterase 12 (Precursor) GN=T9J22.11 OS=Arabidopsis thaliana (Mouse-ear cress) PE=2 SV=1	R	General function prediction only	PREDICTED: probable pectinesterase/pectinesterase inhibitor 12 [Sesamum indicum]
Lactuca_sativa_newGene_3383	[O]	Posttranslational modification, protein turnover, chaperones	--	--	--	--	--	DnaJ domain	Chaperone protein dnaJ 49 OS=Arabidopsis thaliana (Mouse-ear cress) PE=2 SV=2	O	Posttranslational modification, protein turnover, chaperones	hypothetical protein JCGZ_18486 [Jatropha curcas]
Lactuca_sativa_newGene_1932	--	--	Molecular Function: DNA binding (GO:0003677);; Biological Process: DNA recombination (GO:0006310);;	--	--	[R]	General function prediction only	Integrase core domain;; GAG-pre-integrase domain;; Reverse transcriptase (RNA-dependent DNA polymerase);; gag-polypeptide of LTR copia-type;; gag-polypeptide of LTR copia-type;; gag-polypeptide of LTR copia-type	Endonuclease OS=Nicotiana tabacum (Common tobacco) PE=2 SV=1	R	General function prediction only	gag-pol polyprotein [Oryza sativa Japonica Group]
Lactuca_sativa_newGene_2219	[J]	Translation, ribosomal structure and biogenesis	Cellular Component: plastid large ribosomal subunit (GO:0000311);; Molecular Function: structural constituent of ribosome (GO:0003735);; Biological Process: translation (GO:0006412);; Cellular Component: chloroplast stroma (GO:0009570);; Cellular Component: chloroplast envelope (GO:0009941);; Biological Process: isopentenyl diphosphate biosynthetic process, methylerythritol 4-phosphate pathway (G…	KEGG_annotation	KEGG_pathway_annotation	K02939|2.25364e-90|gmx:100500390|uncharacterized LOC100500390; K02939 large subunit ribosomal protein L9 (A)	../inputs/Lactuca_sativa.newGene.longest_transcript.fa.Kegg.pathway	--	--	Ribosomal protein L9, C-terminal domain;; Ribosomal protein L9, N-terminal domain	50S ribosomal protein L9, chloroplastic (Precursor) GN=RPL9 OS=Arabidopsis thaliana (Mouse-ear cress) PE=2 SV=1	J	Translation, ribosomal structure and biogenesis	uncharacterized protein LOC100500390 [Glycine max]
Lactuca_sativa_newGene_23	--	--	Molecular Function: nucleic acid binding (GO:0003676);;	--	--	--	--	Protein of unknown function (DUF 659);; hAT family C-terminal dimerisation region	--	R	General function prediction only	PREDICTED: uncharacterized protein LOC102667450 [Glycine max]
Lactuca_sativa_newGene_511	--	--	Molecular Function: sequence-specific DNA binding transcription factor activity (GO:0003700);; Cellular Component: nucleus (GO:0005634);; Biological Process: embryo development ending in seed dormancy (GO:0009793);; Biological Process: seed maturation (GO:0010431);; Biological Process: post-translational protein modification (GO:0043687);; Biological Process: positive regulation of transcription,…	--	--	--	--	Myb/SANT-like DNA-binding domain	Trihelix transcription factor ASIL2 {ECO:0000305} OS=Arabidopsis thaliana (Mouse-ear cress) PE=2 SV=1	K	Transcription	PREDICTED: trihelix transcription factor ASIL2-like [Vitis vinifera]
Lactuca_sativa_newGene_2835	--	--	--	--	--	--	--	Myb/SANT-like DNA-binding domain	--	S	Function unknown	PREDICTED: uncharacterized protein LOC104104919 [Nicotiana tomentosiformis]
Lactuca_sativa_newGene_829	--	--	Molecular Function: kinase activity (GO:0016301);; Biological Process: cellular metabolic process (GO:0044237);;	--	--	--	--	--	--	T	Signal transduction mechanisms	unnamed protein product [Vitis vinifera]
Lactuca_sativa_newGene_1788	--	--	--	--	--	--	--	--	--	S	Function unknown	PREDICTED: protein YIF1B-like [Malus domestica]
Lactuca_sativa_newGene_111	[P]	Inorganic ion transport and metabolism	Molecular Function: copper ion binding (GO:0005507);; Molecular Function: ATP binding (GO:0005524);; Biological Process: copper ion transport (GO:0006825);; Cellular Component: integral component of membrane (GO:0016021);; Molecular Function: copper-transporting ATPase activity (GO:0043682);;	K17686|0|pop:POPTR_0001s05650g|POPTRDRAFT_547880; hypothetical protein; K17686 Cu+-exporting ATPase [EC:3.6.3.54] (A)	--	--	--	haloacid dehalogenase-like hydrolase;; E1-E2 ATPase;; Heavy-metal-associated domain;; haloacid dehalogenase-like hydrolase	Probable copper-transporting ATPase HMA5 GN=HMA5 OS=Arabidopsis thaliana (Mouse-ear cress) PE=1 SV=2	P	Inorganic ion transport and metabolism	PREDICTED: probable copper-transporting ATPase HMA5 [Nicotiana tomentosiformis]
Lactuca_sativa_newGene_3389	--	--	Molecular Function: protein serine/threonine kinase activity (GO:0004674);; Molecular Function: ATP binding (GO:0005524);; Biological Process: protein phosphorylation (GO:0006468);; Cellular Component: integral component of membrane (GO:0016021);;	KEGG_annotation	KEGG_pathway_annotation	K13416|2.46429e-86|pvu:PHAVU_006G208100g|hypothetical protein; K13416 brassinosteroid insensitive 1-associated receptor kinase 1 [EC:2.7.10.1 2.7.11.1] (A)	../inputs/Lactuca_sativa.newGene.longest_transcript.fa.Kegg.pathway	--	--	Leucine Rich repeats (2 copies);; Leucine Rich Repeat;; Leucine rich repeat;; Leucine rich repeat N-terminal domain;; Leucine Rich repeat;; Leucine rich repeat	BRASSINOSTEROID INSENSITIVE 1-associated receptor kinase 1 (Precursor) GN=F17M5.190 OS=Arabidopsis thaliana (Mouse-ear cress) PE=1 SV=2	T	Signal transduction mechanisms	somatic embryogenesis receptor-like kinase 1 [Ageratina adenophora]
Lactuca_sativa_newGene_3466	--	--	Molecular Function: DNA binding (GO:0003677);; Molecular Function: chromatin binding (GO:0003682);; Cellular Component: nucleus (GO:0005634);; Biological Process: gravitropism (GO:0009630);; Biological Process: embryo development ending in seed dormancy (GO:0009793);; Biological Process: response to red light (GO:0010114);;	--	--	--	--	Myb-like DNA-binding domain	Transcription factor RADIALIS GN=RAD OS=Antirrhinum majus (Garden snapdragon) PE=1 SV=1	K	Transcription	Homeodomain-like superfamily protein [Theobroma cacao]
Lactuca_sativa_newGene_2298	--	--	--	--	--	--	--	DDE superfamily endonuclease;; Plant transposon protein	--	L	Replication, recombination and repair	Uncharacterized protein TCM_012889 [Theobroma cacao]
Lactuca_sativa_newGene_2913	--	--	--	K18177|3.2758e-14|sly:101266756|uncharacterized LOC101266756; K18177 cytochrome c oxidase assembly factor 4 (A)	--	--	--	--	--	S	Function unknown	PREDICTED: uncharacterized protein LOC101266756 isoform X2 [Solanum lycopersicum]
Lactuca_sativa_newGene_2791	--	--	Biological Process: metabolic process (GO:0008152);; Molecular Function: transferase activity, transferring phosphorus-containing groups (GO:0016772);; Molecular Function: organic cyclic compound binding (GO:0097159);; Molecular Function: heterocyclic compound binding (GO:1901363);;	--	--	--	--	--	Putative ribonuclease H protein At1g65750 GN=At1g65750 OS=Arabidopsis thaliana (Mouse-ear cress) PE=3 SV=1	R	General function prediction only	RNA-directed DNA polymerase (Reverse transcriptase) [Medicago truncatula]
Lactuca_sativa_newGene_1762	--	--	Cellular Component: cell wall (GO:0005618);;	--	--	--	--	Protein of unknown function, DUF288	--	S	Function unknown	hypothetical protein JCGZ_21087 [Jatropha curcas]
Lactuca_sativa_newGene_1145	[T]	Signal transduction mechanisms	--	KEGG_annotation	KEGG_pathway_annotation	K06269|1.24364e-07|sita:101785098|serine/threonine-protein phosphatase PP1-like; K06269 serine/threonine-protein phosphatase PP1 catalytic subunit [EC:3.1.3.16] (A)	../inputs/Lactuca_sativa.newGene.longest_transcript.fa.Kegg.pathway	[TR]	--	--	Serine/threonine-protein phosphatase PP1 GN=PP1 OS=Medicago sativa subsp. varia (Alfalfa) PE=2 SV=1	T	Signal transduction mechanisms	Serine/threonine-protein phosphatase PP1 [Glycine soja]
Lactuca_sativa_newGene_2846	--	--	--	--	--	--	--	Leucine Rich repeats (2 copies);; F-box-like;; F-box domain	F-box/LRR-repeat protein At1g67190 GN=At1g67190 OS=Arabidopsis thaliana (Mouse-ear cress) PE=2 SV=1	R	General function prediction only	PREDICTED: F-box/LRR-repeat protein At1g67190-like isoform X2 [Nicotiana sylvestris]
Lactuca_sativa_newGene_3036	--	--	Biological Process: metabolic process (GO:0008152);; Molecular Function: transferase activity, transferring acyl groups (GO:0016746);;	KEGG_annotation	KEGG_pathway_annotation	K13511|1.00037e-78|cic:CICLE_v10021568mg|hypothetical protein; K13511 monolysocardiolipin acyltransferase [EC:2.3.1.-] (A)	../inputs/Lactuca_sativa.newGene.longest_transcript.fa.Kegg.pathway	[I]	Lipid transport and metabolism	Acyltransferase	N-acylphosphatidylethanolamine synthase GN=At1g78690 OS=Arabidopsis thaliana (Mouse-ear cress) PE=2 SV=1	I	Lipid transport and metabolism	PREDICTED: N-acylphosphatidylethanolamine synthase-like, partial [Vitis vinifera]
Lactuca_sativa_newGene_2536	--	--	--	--	--	--	--	--	Synaptotagmin-5 GN=T25N20.15 OS=Arabidopsis thaliana (Mouse-ear cress) PE=2 SV=1	--	--	--
Lactuca_sativa_newGene_1316	[R]	General function prediction only	Biological Process: microtubule cytoskeleton organization (GO:0000226);; Molecular Function: sphingomyelin phosphodiesterase activity (GO:0004767);; Molecular Function: GTP binding (GO:0005525);; Cellular Component: nucleolus (GO:0005730);; Cellular Component: spindle (GO:0005819);; Cellular Component: plasma membrane (GO:0005886);; Biological Process: small GTPase mediated signal transduction (G…	KEGG_annotation	KEGG_pathway_annotation	K04392|2.05015e-99|vvi:100266143|rac-like GTP-binding protein 5; K04392 Ras-related C3 botulinum toxin substrate 1 (A)	../inputs/Lactuca_sativa.newGene.longest_transcript.fa.Kegg.pathway	[R]	General function prediction only	Ras family;; Miro-like protein;; ADP-ribosylation factor family	Rac-like GTP-binding protein 5 (Precursor) OS=Oryza sativa subsp. japonica (Rice) PE=2 SV=2	R	General function prediction only	PREDICTED: rac-like GTP-binding protein 5 [Vitis vinifera]
Lactuca_sativa_newGene_1794	--	--	--	--	--	--	--	Agenet domain;; BAH domain	--	R	General function prediction only	unnamed protein product [Coffea canephora]
Lactuca_sativa_newGene_1320	[Q]	Secondary metabolites biosynthesis, transport and catabolism	Molecular Function: oxidoreductase activity (GO:0016491);; Molecular Function: metal ion binding (GO:0046872);;	--	--	--	--	Cytochrome P450	Cytochrome P450 71A8 GN=CYP71A8 OS=Mentha piperita (Peppermint) PE=3 SV=1	Q	Secondary metabolites biosynthesis, transport and catabolism	PREDICTED: cytochrome P450 71A25 [Vitis vinifera]
Lactuca_sativa_newGene_1685	[O]	Posttranslational modification, protein turnover, chaperones	Molecular Function: binding (GO:0005488);; Biological Process: translation (GO:0006412);; Biological Process: response to metal ion (GO:0010038);; Cellular Component: membrane (GO:0016020);; Cellular Component: cytoplasmic part (GO:0044444);; Cellular Component: cell periphery (GO:0071944);;	K03233|2.31333e-109|vvi:100246571|elongation factor 1-gamma; K03233 elongation factor 1-gamma (A)	--	--	--	Glutathione S-transferase, N-terminal domain;; Glutathione S-transferase, N-terminal domain;; Glutathione S-transferase, C-terminal domain;; Glutathione S-transferase, N-terminal domain;; Glutathione S-transferase, C-terminal domain;; Glutathione S-transferase, C-terminal domain;; Elongation factor 1 gamma, conserved domain	Elongation factor 1-gamma 1 OS=Oryza sativa subsp. japonica (Rice) PE=2 SV=1	J	Translation, ribosomal structure and biogenesis	Elongation factor 1-gamma 3 isoform 2 [Theobroma cacao]
Lactuca_sativa_newGene_2305	--	--	Biological Process: metal ion transport (GO:0030001);; Molecular Function: metal ion binding (GO:0046872);;	--	--	--	--	--	--	S	Function unknown	hypothetical protein JCGZ_18936 [Jatropha curcas]
Lactuca_sativa_newGene_2295	--	--	--	--	--	--	--	--	--	R	General function prediction only	Disease resistance family protein / LRR family protein [Theobroma cacao]
Lactuca_sativa_newGene_1795	[J]	Translation, ribosomal structure and biogenesis	Molecular Function: serine-tRNA ligase activity (GO:0004828);; Molecular Function: ATP binding (GO:0005524);; Cellular Component: cytosol (GO:0005829);; Biological Process: gluconeogenesis (GO:0006094);; Biological Process: glycolytic process (GO:0006096);; Biological Process: seryl-tRNA aminoacylation (GO:0006434);; Biological Process: N-terminal protein myristoylation (GO:0006499);; Biological …	KEGG_annotation	KEGG_pathway_annotation	K01875|0|vvi:100261399|serine--tRNA ligase; K01875 seryl-tRNA synthetase [EC:6.1.1.11] (A)	../inputs/Lactuca_sativa.newGene.longest_transcript.fa.Kegg.pathway	[J]	Translation, ribosomal structure and biogenesis	tRNA synthetase class II core domain (G, H, P, S and T);; Seryl-tRNA synthetase N-terminal domain	Serine--tRNA ligase OS=Helianthus annuus (Common sunflower) PE=2 SV=1	J	Translation, ribosomal structure and biogenesis	PREDICTED: serine--tRNA ligase [Vitis vinifera]
Lactuca_sativa_newGene_1852	--	--	--	--	--	--	--	GAG-pre-integrase domain	Endonuclease OS=Nicotiana tabacum (Common tobacco) PE=2 SV=1	R	General function prediction only	hypothetical protein VITISV_014759 [Vitis vinifera]
Lactuca_sativa_newGene_152	--	--	--	--	--	--	--	--	--	T	Signal transduction mechanisms	PREDICTED: CDK5RAP3-like protein [Vitis vinifera]
Lactuca_sativa_newGene_1240	--	--	Cellular Component: endosome (GO:0005768);; Cellular Component: trans-Golgi network (GO:0005802);; Biological Process: carbohydrate biosynthetic process (GO:0016051);; Molecular Function: polygalacturonate 4-alpha-galacturonosyltransferase activity (GO:0047262);;	KEGG_annotation	KEGG_pathway_annotation	K13648|0|pmum:103329614|probable galacturonosyltransferase 9; K13648 alpha-1,4-galacturonosyltransferase [EC:2.4.1.43] (A)	../inputs/Lactuca_sativa.newGene.longest_transcript.fa.Kegg.pathway	--	--	Glycosyl transferase family 8	Probable galacturonosyltransferase 9 OS=Arabidopsis thaliana (Mouse-ear cress) PE=2 SV=1	G	Carbohydrate transport and metabolism	unnamed protein product [Coffea canephora]
Lactuca_sativa_newGene_3026	--	--	--	--	--	--	--	--	--	T	Signal transduction mechanisms	arabinogalactan protein [Medicago truncatula]
Lactuca_sativa_newGene_525	--	--	--	--	--	--	--	Protein of unknown function (DUF 659);; BED zinc finger	--	S	Function unknown	PREDICTED: uncharacterized protein LOC101254391 isoform X3 [Solanum lycopersicum]
Lactuca_sativa_newGene_2283	--	--	Molecular Function: catalytic activity (GO:0003824);; Biological Process: pentose-phosphate shunt (GO:0006098);; Cellular Component: chloroplast thylakoid membrane (GO:0009535);; Biological Process: photosynthetic electron transport in photosystem I (GO:0009773);; Biological Process: myo-inositol hexakisphosphate biosynthetic process (GO:0010264);; Cellular Component: NAD(P)H dehydrogenase comple…	--	--	--	--	--	--	S	Function unknown	PREDICTED: uncharacterized protein LOC104243908 [Nicotiana sylvestris]
Lactuca_sativa_newGene_626	--	--	Biological Process: transcription, DNA-templated (GO:0006351);; Molecular Function: sequence-specific DNA binding (GO:0043565);;	K09338|1.08598e-40|pop:POPTR_0014s09860g|POPTRDRAFT_572441; homeobox leucine zipper family protein; K09338 homeobox-leucine zipper protein (A)	--	--	--	Homeobox domain;; Homeobox associated leucine zipper	Homeobox-leucine zipper protein HOX6 GN=OJ1439_F07.36 OS=Oryza sativa subsp. japonica (Rice) PE=2 SV=1	K	Transcription	PREDICTED: homeobox-leucine zipper protein ATHB-12-like isoform X1 [Nelumbo nucifera]
Lactuca_sativa_newGene_1645	--	--	--	--	--	--	--	Domain of unknown function (DUF4413)	Zinc finger BED domain-containing protein RICESLEEPER 4 OS=Oryza sativa subsp. japonica (Rice) PE=2 SV=3	L	Replication, recombination and repair	PREDICTED: zinc finger BED domain-containing protein RICESLEEPER 1-like [Beta vulgaris subsp. vulgaris]
Lactuca_sativa_newGene_808	--	--	Molecular Function: binding (GO:0005488);; Biological Process: organelle organization (GO:0006996);; Biological Process: regulation of mitotic cell cycle (GO:0007346);; Biological Process: cell cycle process (GO:0022402);; Biological Process: cellular protein metabolic process (GO:0044267);; Cellular Component: chromosomal part (GO:0044427);; Biological Process: regulation of cellular component o…	K02537|2.69124e-56|vvi:100254488|mitotic spindle checkpoint protein MAD2; K02537 mitotic spindle assembly checkpoint protein MAD2 (A)	--	[DZ]	--	HORMA domain	Mitotic spindle checkpoint protein MAD2 GN=MAD2 OS=Zea mays (Maize) PE=1 SV=1	D	Cell cycle control, cell division, chromosome partitioning	PREDICTED: mitotic spindle checkpoint protein MAD2 [Eucalyptus grandis]
Lactuca_sativa_newGene_794	--	--	--	--	--	--	--	F-box domain	F-box/LRR-repeat protein At3g26922 GN=At3g26922 OS=Arabidopsis thaliana (Mouse-ear cress) PE=2 SV=2	R	General function prediction only	PREDICTED: putative F-box/FBD/LRR-repeat protein At1g78760-like [Cicer arietinum]
Lactuca_sativa_newGene_123	--	--	--	--	--	--	--	--	Protein Ycf2 {ECO:0000255|HAMAP-Rule:MF_01330} GN=GuabCp084 OS=Guizotia abyssinica (Niger) PE=3 SV=1	--	--	hypothetical protein VITISV_042149 [Vitis vinifera]
Lactuca_sativa_newGene_1132	--	--	--	--	--	--	--	F-box domain	--	--	--	PREDICTED: F-box/kelch-repeat protein At1g57790-like [Vitis vinifera]
Lactuca_sativa_newGene_90	--	--	Cellular Component: plastid (GO:0009536);; Molecular Function: transferase activity, transferring phosphorus-containing groups (GO:0016772);; Molecular Function: ion binding (GO:0043167);; Molecular Function: organic cyclic compound binding (GO:0097159);; Molecular Function: heterocyclic compound binding (GO:1901363);;	--	--	--	--	--	Zinc finger BED domain-containing protein RICESLEEPER 2 OS=Oryza sativa subsp. japonica (Rice) PE=2 SV=1	L	Replication, recombination and repair	hypothetical protein PRUPE_ppa025706mg [Prunus persica]
Lactuca_sativa_newGene_3365	--	--	--	KEGG_annotation	KEGG_pathway_annotation	K10597|3.73429e-31|eus:EUTSA_v10012542mg|hypothetical protein; K10597 ubiquitin conjugation factor E4 B [EC:6.3.2.19] (A)	../inputs/Lactuca_sativa.newGene.longest_transcript.fa.Kegg.pathway	--	--	--	Probable ubiquitin conjugation factor E4 GN=T20K14_10 OS=Arabidopsis thaliana (Mouse-ear cress) PE=2 SV=1	O	Posttranslational modification, protein turnover, chaperones	hypothetical protein CISIN_1g001583mg [Citrus sinensis]
Lactuca_sativa_newGene_3357	[Z]	Cytoskeleton	Molecular Function: GTPase activity (GO:0003924);; Molecular Function: structural constituent of cytoskeleton (GO:0005200);; Molecular Function: protein binding (GO:0005515);; Molecular Function: GTP binding (GO:0005525);; Cellular Component: Golgi apparatus (GO:0005794);; Cellular Component: microtubule (GO:0005874);; Biological Process: gluconeogenesis (GO:0006094);; Biological Process: GTP cat…	KEGG_annotation	KEGG_pathway_annotation	K07375|0|cic:CICLE_v10004755mg|hypothetical protein; K07375 tubulin beta (A)	../inputs/Lactuca_sativa.newGene.longest_transcript.fa.Kegg.pathway	[Z]	Cytoskeleton	Tubulin/FtsZ family, GTPase domain;; Tubulin C-terminal domain;; Misato Segment II tubulin-like domain	Tubulin beta-8 chain GN=MRO11.10 OS=Arabidopsis thaliana (Mouse-ear cress) PE=2 SV=2	R	General function prediction only	hypothetical protein CICLE_v10004755mg [Citrus clementina]
Lactuca_sativa_newGene_2319	--	--	--	--	--	--	--	zinc-binding in reverse transcriptase	--	--	--	--
Lactuca_sativa_newGene_3404	[O]	Posttranslational modification, protein turnover, chaperones	Cellular Component: cytoplasm (GO:0005737);; Biological Process: phosphatidylinositol biosynthetic process (GO:0006661);; Biological Process: nitrogen compound metabolic process (GO:0006807);; Molecular Function: nickel cation binding (GO:0016151);; Biological Process: positive regulation of metalloenzyme activity (GO:0048554);;	K03188|4.60421e-109|aly:ARALYDRAFT_472420|hypothetical protein; K03188 urease accessory protein (A)	--	--	--	UreF	Urease accessory protein F GN=UREF OS=Arabidopsis thaliana (Mouse-ear cress) PE=2 SV=1	R	General function prediction only	hypothetical protein ARALYDRAFT_472420 [Arabidopsis lyrata subsp. lyrata]
Lactuca_sativa_newGene_780	--	--	--	--	--	--	--	GDSL/SGNH-like Acyl-Esterase family found in Pmr5 and Cas1p;; PMR5 N terminal Domain;; GDSL/SGNH-like Acyl-Esterase family found in Pmr5 and Cas1p	Protein trichome birefringence-like 23 GN=TBL23 OS=Arabidopsis thaliana (Mouse-ear cress) PE=2 SV=1	S	Function unknown	PREDICTED: uncharacterized protein LOC102595082 [Solanum tuberosum]
Lactuca_sativa_newGene_1887	[P]	Inorganic ion transport and metabolism	Molecular Function: calcium-transporting ATPase activity (GO:0005388);; Molecular Function: calmodulin binding (GO:0005516);; Molecular Function: ATP binding (GO:0005524);; Cellular Component: integral component of membrane (GO:0016021);; Molecular Function: metal ion binding (GO:0046872);; Biological Process: calcium ion transmembrane transport (GO:0070588);;	K01537|3.56489e-32|obr:102714728|calcium-transporting ATPase 8, plasma membrane-type-like; K01537 Ca2+-transporting ATPase [EC:3.6.3.8] (A)	--	[P]	Inorganic ion transport and metabolism	--	Calcium-transporting ATPase 9, plasma membrane-type GN=ACA9 OS=Arabidopsis thaliana (Mouse-ear cress) PE=2 SV=2	P	Inorganic ion transport and metabolism	PREDICTED: calcium-transporting ATPase 10, plasma membrane-type [Nelumbo nucifera]
Lactuca_sativa_newGene_135	[C]	Energy production and conversion	Molecular Function: malate dehydrogenase (decarboxylating) (NAD+) activity (GO:0004471);; Molecular Function: ATP binding (GO:0005524);; Biological Process: glycolytic process (GO:0006096);; Biological Process: malate metabolic process (GO:0006108);; Biological Process: water transport (GO:0006833);; Biological Process: hyperosmotic response (GO:0006972);; Biological Process: Golgi organization (…	KEGG_annotation	KEGG_pathway_annotation	K00028|0|pop:POPTR_0002s13630g|POPTRDRAFT_816506; malate oxidoreductase family protein; K00028 malate dehydrogenase (decarboxylating) [EC:1.1.1.39] (A)	../inputs/Lactuca_sativa.newGene.longest_transcript.fa.Kegg.pathway	--	--	Malic enzyme, NAD binding domain;; Malic enzyme, N-terminal domain	NAD-dependent malic enzyme 62 kDa isoform, mitochondrial (Precursor) OS=Solanum tuberosum (Potato) PE=1 SV=1	C	Energy production and conversion	PREDICTED: NAD-dependent malic enzyme 62 kDa isoform, mitochondrial [Populus euphratica]
Lactuca_sativa_newGene_872	[R]	General function prediction only	--	--	--	[DO]	--	--	Anaphase-promoting complex subunit 6 GN=F9K20.19 OS=Arabidopsis thaliana (Mouse-ear cress) PE=2 SV=1	R	General function prediction only	PREDICTED: uncharacterized protein LOC102594826 [Solanum tuberosum]
Lactuca_sativa_newGene_576	[Z]	Cytoskeleton	Molecular Function: structural constituent of cytoskeleton (GO:0005200);; Molecular Function: ATP binding (GO:0005524);; Cellular Component: cell wall (GO:0005618);; Cellular Component: nucleolus (GO:0005730);; Cellular Component: mitochondrion (GO:0005739);; Cellular Component: cytosol (GO:0005829);; Cellular Component: cytoskeleton (GO:0005856);; Cellular Component: plasma membrane (GO:0005886)…	K10355|1.68254e-167|vvi:100232866|ACT1, act2, actin; actin-7; K10355 actin, other eukaryote (A)	--	[Z]	Cytoskeleton	Actin	Actin-7 GN=ACT7 OS=Arabidopsis thaliana (Mouse-ear cress) PE=1 SV=1	Z	Cytoskeleton	actin, partial [Chrysanthemum seticuspe f. boreale]
Lactuca_sativa_newGene_3012	[J]	Translation, ribosomal structure and biogenesis	Molecular Function: structural constituent of ribosome (GO:0003735);; Cellular Component: mitochondrion (GO:0005739);; Cellular Component: ribosome (GO:0005840);; Biological Process: translation (GO:0006412);;	KEGG_annotation	KEGG_pathway_annotation	K02913|1.88141e-26|vvi:100244166|54S ribosomal protein L39, mitochondrial; K02913 large subunit ribosomal protein L33 (A)	../inputs/Lactuca_sativa.newGene.longest_transcript.fa.Kegg.pathway	--	--	Ribosomal protein L33	--	J	Translation, ribosomal structure and biogenesis	PREDICTED: 54S ribosomal protein L39, mitochondrial isoform X2 [Vitis vinifera]
Lactuca_sativa_newGene_3416	--	--	--	--	--	--	--	gag-polypeptide of LTR copia-type;; gag-polypeptide of LTR copia-type	--	R	General function prediction only	PREDICTED: uncharacterized protein LOC101254987 [Solanum lycopersicum]
Lactuca_sativa_newGene_1768	[S]	Function unknown	Cellular Component: cytosol (GO:0005829);;	--	--	--	--	Protein of unknown function (DUF952)	--	S	Function unknown	PREDICTED: uncharacterized protein LOC103956857 [Pyrus x bretschneideri]
Lactuca_sativa_newGene_435	--	--	Molecular Function: DNA binding (GO:0003677);; Biological Process: DNA recombination (GO:0006310);;	--	--	--	--	gag-polypeptide of LTR copia-type;; gag-polypeptide of LTR copia-type;; gag-polypeptide of LTR copia-type;; Phosphotyrosine-binding domain;; Zinc knuckle	Endonuclease OS=Nicotiana tabacum (Common tobacco) PE=2 SV=1	R	General function prediction only	PREDICTED: uncharacterized protein LOC104583274 [Brachypodium distachyon]
Lactuca_sativa_newGene_1730	[R]	General function prediction only	--	K06889|0|sly:101258973|protein bem46; K06889 (A)	--	[R]	General function prediction only	Alpha/beta hydrolase family;; Alpha/beta hydrolase family;; Prolyl oligopeptidase family;; alpha/beta hydrolase fold;; Dienelactone hydrolase family;; Phospholipase/Carboxylesterase;; alpha/beta hydrolase fold;; Acetyl xylan esterase (AXE1)	--	R	General function prediction only	PREDICTED: protein bem46 isoform X1 [Solanum lycopersicum]
Lactuca_sativa_newGene_2936	--	--	--	--	--	--	--	--	--	S	Function unknown	PREDICTED: protein ROOT PRIMORDIUM DEFECTIVE 1-like [Vitis vinifera]
Lactuca_sativa_newGene_1705	[KL]	Transcription;; Replication, recombination and repair	--	KEGG_annotation	KEGG_pathway_annotation	K10875|0|fve:101298211|DNA repair and recombination protein RAD54-like; K10875 DNA repair and recombination protein RAD54 and RAD54-like protein [EC:3.6.4.-] (A)	../inputs/Lactuca_sativa.newGene.longest_transcript.fa.Kegg.pathway	[L]	Replication, recombination and repair	Helicase conserved C-terminal domain;; SNF2 family N-terminal domain;; Class II histone deacetylase complex subunits 2 and 3	DNA repair and recombination protein RAD54 OS=Oryza sativa subsp. japonica (Rice) PE=1 SV=1	L	Replication, recombination and repair	unnamed protein product [Coffea canephora]
Lactuca_sativa_newGene_2498	--	--	Molecular Function: zinc ion binding (GO:0008270);;	K17604|5.13721e-152|sot:102579571|uncharacterized LOC102579571; K17604 zinc finger SWIM domain-containing protein 3 (A)	--	--	--	MULE transposase domain;; SWIM zinc finger	--	S	Function unknown	PREDICTED: uncharacterized protein LOC105169002 isoform X2 [Sesamum indicum]
Lactuca_sativa_newGene_1855	--	--	--	--	--	--	--	--	--	--	--	PREDICTED: pentatricopeptide repeat-containing protein At5g48730, chloroplastic-like [Malus domestica]
Lactuca_sativa_newGene_2905	[R]	General function prediction only	Molecular Function: nucleic acid binding (GO:0003676);; Molecular Function: protein serine/threonine kinase activity (GO:0004674);; Molecular Function: ATP binding (GO:0005524);; Biological Process: protein phosphorylation (GO:0006468);; Cellular Component: thylakoid (GO:0009579);; Biological Process: photosystem II stabilization (GO:0042549);; Biological Process: response to stimulus (GO:0050896…	--	--	[AJ]	--	--	Polyadenylate-binding protein 4 GN=PAB4 OS=Arabidopsis thaliana (Mouse-ear cress) PE=1 SV=1	T	Signal transduction mechanisms	Os05g0480000 [Oryza sativa Japonica Group]
Lactuca_sativa_newGene_2975	--	--	--	--	--	--	--	--	--	--	--	unnamed protein product [Coffea canephora]
Lactuca_sativa_newGene_1627	--	--	--	--	--	--	--	Plant protein 1589 of unknown function (A_thal_3526)	--	S	Function unknown	PREDICTED: uncharacterized protein LOC104085318 isoform X1 [Nicotiana tomentosiformis]
Lactuca_sativa_newGene_3394	[KL]	Transcription;; Replication, recombination and repair	Biological Process: RNA splicing, via endonucleolytic cleavage and ligation (GO:0000394);; Biological Process: double-strand break repair via homologous recombination (GO:0000724);; Molecular Function: DNA binding (GO:0003677);; Molecular Function: ATP-dependent DNA helicase activity (GO:0004003);; Molecular Function: ATP binding (GO:0005524);; Cellular Component: nucleus (GO:0005634);; Biologica…	KEGG_annotation	KEGG_pathway_annotation	K10844|0|vvi:100240869|DNA repair helicase UVH6; K10844 DNA excision repair protein ERCC-2 [EC:3.6.4.12] (A)	../inputs/Lactuca_sativa.newGene.longest_transcript.fa.Kegg.pathway	[KL]	--	DEAD_2;; DEAD/DEAH box helicase;; Type III restriction enzyme, res subunit;; SNF2 family N-terminal domain;; Helicase C-terminal domain;; Protein of unknown function (DUF1227)	DNA repair helicase UVH6 GN=F15K9.20 OS=Arabidopsis thaliana (Mouse-ear cress) PE=1 SV=1	L	Replication, recombination and repair	PREDICTED: DNA repair helicase UVH6 [Vitis vinifera]
Lactuca_sativa_newGene_2211	--	--	Cellular Component: membrane (GO:0016020);;	--	--	--	--	--	--	S	Function unknown	PREDICTED: uncharacterized protein LOC104906752 [Beta vulgaris subsp. vulgaris]
Lactuca_sativa_newGene_2285	--	--	--	--	--	--	--	Domain of unknown function (DUF4413)	Zinc finger BED domain-containing protein RICESLEEPER 2 OS=Oryza sativa subsp. japonica (Rice) PE=2 SV=1	L	Replication, recombination and repair	hypothetical protein OsJ_34617 [Oryza sativa Japonica Group]
Lactuca_sativa_newGene_2514	--	--	Molecular Function: RNA binding (GO:0003723);; Molecular Function: RNA-directed DNA polymerase activity (GO:0003964);; Biological Process: RNA-dependent DNA replication (GO:0006278);; Molecular Function: zinc ion binding (GO:0008270);; Biological Process: DNA integration (GO:0015074);;	--	--	--	--	--	--	L	Replication, recombination and repair	PREDICTED: uncharacterized protein LOC101232562, partial [Cucumis sativus]
Lactuca_sativa_newGene_1155	--	--	--	--	--	[R]	General function prediction only	Reverse transcriptase (RNA-dependent DNA polymerase);; gag-polypeptide of LTR copia-type;; Retrotransposon gag protein;; Integrase core domain;; GAG-pre-integrase domain	Endonuclease OS=Nicotiana tabacum (Common tobacco) PE=2 SV=1	R	General function prediction only	hypothetical protein VITISV_010143 [Vitis vinifera]
Lactuca_sativa_newGene_3326	--	--	Molecular Function: metalloendopeptidase activity (GO:0004222);; Biological Process: proteolysis (GO:0006508);; Biological Process: cell adhesion (GO:0007155);; Molecular Function: zinc ion binding (GO:0008270);; Cellular Component: membrane (GO:0016020);;	K01404|2.83168e-25|cam:101510815|leishmanolysin-like; K01404 leishmanolysin [EC:3.4.24.36] (A)	--	--	--	--	--	MTVW	Cell wall/membrane/envelope biogenesis;; Signal transduction mechanisms;; Defense mechanisms;; Extracellular structures	hypothetical protein CISIN_1g010901mg [Citrus sinensis]
Lactuca_sativa_newGene_836	--	--	--	K18647|1.42016e-72|tcc:TCM_000415|Leucine-rich repeat family protein isoform 1; K18647 acidic leucine-rich nuclear phosphoprotein 32 family member B (A)	--	--	--	Leucine-rich repeat;; Leucine Rich repeats (2 copies);; Leucine rich repeat;; Leucine rich repeat	Acidic leucine-rich nuclear phosphoprotein 32-related protein GN=At3g50690 OS=Arabidopsis thaliana (Mouse-ear cress) PE=2 SV=1	D	Cell cycle control, cell division, chromosome partitioning	hypothetical protein 111O18.14 [Coffea canephora]
Lactuca_sativa_newGene_1385	--	--	--	--	--	--	--	Leucine Rich repeats (2 copies);; Leucine Rich Repeat;; Leucine Rich repeat;; Leucine rich repeat;; Leucine rich repeat	Receptor-like protein 12 (Precursor) GN=RLP12 OS=Arabidopsis thaliana (Mouse-ear cress) PE=2 SV=2	T	Signal transduction mechanisms	Receptor like protein 27 [Theobroma cacao]
Lactuca_sativa_newGene_1752	--	--	Molecular Function: hydrolase activity (GO:0016787);;	--	--	--	--	ATPase family associated with various cellular activities (AAA);; Holliday junction DNA helicase ruvB N-terminus;; AAA ATPase domain;; AAA domain (dynein-related subfamily);; AAA domain (Cdc48 subfamily);; TIP49 C-terminus	Calmodulin-interacting protein 111 GN=CIP111 OS=Arabidopsis thaliana (Mouse-ear cress) PE=1 SV=1	O	Posttranslational modification, protein turnover, chaperones	unnamed protein product [Vitis vinifera]
Lactuca_sativa_newGene_3411	--	--	--	--	--	--	--	Myb-like DNA-binding domain	Single myb histone 4 GN=SMH4 OS=Zea mays (Maize) PE=2 SV=1	R	General function prediction only	unnamed protein product [Coffea canephora]
Lactuca_sativa_newGene_2576	--	--	--	--	--	--	--	--	--	S	Function unknown	PREDICTED: uncharacterized protein LOC102597274 [Solanum tuberosum]
Lactuca_sativa_newGene_2883	--	--	Molecular Function: serine-type endopeptidase activity (GO:0004252);; Biological Process: proteolysis (GO:0006508);; Cellular Component: external side of plasma membrane (GO:0009897);; Biological Process: stomatal complex morphogenesis (GO:0010103);; Biological Process: regulation of cell proliferation (GO:0042127);; Molecular Function: identical protein binding (GO:0042802);; Biological Process:…	--	--	--	--	--	--	R	General function prediction only	hypothetical protein PRUPE_ppb013559mg, partial [Prunus persica]
Lactuca_sativa_newGene_589	--	--	Molecular Function: hydroxymethylglutaryl-CoA reductase (NADPH) activity (GO:0004420);; Cellular Component: endoplasmic reticulum membrane (GO:0005789);; Biological Process: isoprenoid biosynthetic process (GO:0008299);; Biological Process: coenzyme A metabolic process (GO:0015936);; Cellular Component: integral component of membrane (GO:0016021);; Molecular Function: NADP binding (GO:0050661);; …	KEGG_annotation	KEGG_pathway_annotation	K00021|8.44552e-23|cic:CICLE_v10000761mg|hypothetical protein; K00021 hydroxymethylglutaryl-CoA reductase (NADPH) [EC:1.1.1.34] (A)	../inputs/Lactuca_sativa.newGene.longest_transcript.fa.Kegg.pathway	--	--	--	3-hydroxy-3-methylglutaryl-coenzyme A reductase OS=Camptotheca acuminata (Happy tree) PE=3 SV=1	R	General function prediction only	RecName: Full=3-hydroxy-3-methylglutaryl-coenzyme A reductase; Short=HMG-CoA reductase [Camptotheca acuminata]
Lactuca_sativa_newGene_2942	--	--	--	KEGG_annotation	KEGG_pathway_annotation	K00140|3.24014e-06|pmum:103335150|uncharacterized LOC103335150; K00140 malonate-semialdehyde dehydrogenase (acetylating) / methylmalonate-semialdehyde dehydrogenase [EC:1.2.1.18 1.2.1.27] (A)	../inputs/Lactuca_sativa.newGene.longest_transcript.fa.Kegg.pathway	--	--	--	Methylmalonate-semialdehyde dehydrogenase [acylating], mitochondrial (Precursor) OS=Arabidopsis thaliana (Mouse-ear cress) PE=2 SV=2	--	--	--
Lactuca_sativa_newGene_76	--	--	--	--	--	--	--	--	--	S	Function unknown	PREDICTED: uncharacterized protein LOC104094334 [Nicotiana tomentosiformis]
Lactuca_sativa_newGene_1358	--	--	Molecular Function: sugar:proton symporter activity (GO:0005351);; Cellular Component: plasma membrane (GO:0005886);; Cellular Component: chloroplast envelope (GO:0009941);; Biological Process: single-organism transport (GO:0044765);;	--	--	--	--	--	Plastidic glucose transporter 4 GN=At5g16150 OS=Arabidopsis thaliana (Mouse-ear cress) PE=1 SV=2	R	General function prediction only	putative sugar transporter [Brassica rapa subsp. pekinensis]
Lactuca_sativa_newGene_1356	--	--	Molecular Function: enzyme activator activity (GO:0008047);; Molecular Function: quinolinate synthetase A activity (GO:0008987);; Biological Process: aerobic respiration (GO:0009060);; Biological Process: NAD biosynthetic process (GO:0009435);; Cellular Component: chloroplast (GO:0009507);; Biological Process: iron-sulfur cluster assembly (GO:0016226);; Molecular Function: protein homodimerizatio…	KEGG_annotation	KEGG_pathway_annotation	K03517|7.19316e-15|pper:PRUPE_ppa001921mg|hypothetical protein; K03517 quinolinate synthase [EC:2.5.1.72] (A)	../inputs/Lactuca_sativa.newGene.longest_transcript.fa.Kegg.pathway	--	--	--	Quinolinate synthase, chloroplastic (Precursor) GN=K6A12.7 OS=Arabidopsis thaliana (Mouse-ear cress) PE=1 SV=1	H	Coenzyme transport and metabolism	hypothetical protein PRUPE_ppa001921mg [Prunus persica]
Lactuca_sativa_newGene_523	--	--	Cellular Component: chloroplast (GO:0009507);;	--	--	[S]	Function unknown	SET domain	--	R	General function prediction only	PREDICTED: [Fructose-bisphosphate aldolase]-lysine N-methyltransferase, chloroplastic [Nicotiana tomentosiformis]
Lactuca_sativa_newGene_2490	--	--	Molecular Function: hydrolase activity, hydrolyzing O-glycosyl compounds (GO:0004553);; Cellular Component: cell wall (GO:0005618);; Biological Process: cellular glucan metabolic process (GO:0006073);; Molecular Function: xyloglucan:xyloglucosyl transferase activity (GO:0016762);; Cellular Component: apoplast (GO:0048046);;	--	--	--	--	Glycosyl hydrolases family 16;; Xyloglucan endo-transglycosylase (XET) C-terminus	Probable xyloglucan endotransglucosylase/hydrolase protein 23 (Precursor) GN=F14M19.90 OS=Arabidopsis thaliana (Mouse-ear cress) PE=2 SV=1	R	General function prediction only	putative xyloglucan endotransglucosylase/hydrolase 23 -like protein [Gossypium arboreum]
Lactuca_sativa_newGene_875	[Q]	Secondary metabolites biosynthesis, transport and catabolism	Molecular Function: monooxygenase activity (GO:0004497);; Molecular Function: iron ion binding (GO:0005506);; Molecular Function: electron carrier activity (GO:0009055);; Molecular Function: oxidoreductase activity, acting on paired donors, with incorporation or reduction of molecular oxygen (GO:0016705);; Molecular Function: heme binding (GO:0020037);; Biological Process: oxidation-reduction pro…	--	--	--	--	Cytochrome P450	Cytochrome P450 CYP72A219 OS=Panax ginseng (Korean ginseng) PE=2 SV=1	Q	Secondary metabolites biosynthesis, transport and catabolism	cytochrome P450 mono-oxygenase [Artemisia annua]
Lactuca_sativa_newGene_2226	--	--	--	--	--	--	--	gag-polypeptide of LTR copia-type;; Retrotransposon gag protein	--	S	Function unknown	PREDICTED: uncharacterized protein LOC101254987 [Solanum lycopersicum]
Lactuca_sativa_newGene_2609	--	--	--	--	--	--	--	Glycine rich protein family	--	--	--	--
Lactuca_sativa_newGene_3431	--	--	--	--	--	--	--	MULE transposase domain;; SWIM zinc finger	--	S	Function unknown	PREDICTED: uncharacterized protein LOC104430285 [Eucalyptus grandis]
Lactuca_sativa_newGene_1389	--	--	Molecular Function: catalytic activity (GO:0003824);; Molecular Function: binding (GO:0005488);; Cellular Component: intracellular membrane-bounded organelle (GO:0043231);; Biological Process: cellular metabolic process (GO:0044237);; Cellular Component: cytoplasmic part (GO:0044444);; Biological Process: single-organism cellular process (GO:0044763);; Biological Process: response to stimulus (GO…	--	--	--	--	--	E3 ubiquitin-protein ligase KEG GN=KEG OS=Arabidopsis thaliana (Mouse-ear cress) PE=1 SV=2	O	Posttranslational modification, protein turnover, chaperones	E3 ubiquitin-protein ligase KEG [Glycine soja]
Lactuca_sativa_newGene_1874	--	--	Molecular Function: binding (GO:0005488);;	K13220|3.63069e-66|sly:101247074|WW domain-binding protein 4; K13220 WW domain-binding protein 4 (A)	--	--	--	U1 zinc finger	--	A	RNA processing and modification	unnamed protein product [Coffea canephora]
Lactuca_sativa_newGene_1850	--	--	--	--	--	--	--	DDE superfamily endonuclease	--	L	Replication, recombination and repair	PREDICTED: putative nuclease HARBI1 [Sesamum indicum]
Lactuca_sativa_newGene_580	--	--	Molecular Function: SNAP receptor activity (GO:0005484);; Cellular Component: mitochondrion (GO:0005739);; Cellular Component: Golgi apparatus (GO:0005794);; Cellular Component: plasma membrane (GO:0005886);; Biological Process: membrane fusion (GO:0006944);; Cellular Component: plant-type cell wall (GO:0009505);; Cellular Component: integral component of membrane (GO:0016021);; Cellular Componen…	--	--	[U]	Intracellular trafficking, secretion, and vesicular transport	Endomembrane protein 70	Transmembrane 9 superfamily member 3 {ECO:0000305} (Precursor) OS=Arabidopsis thaliana (Mouse-ear cress) PE=2 SV=1	U	Intracellular trafficking, secretion, and vesicular transport	PREDICTED: transmembrane 9 superfamily member 3-like [Elaeis guineensis]
Lactuca_sativa_newGene_1910	[G]	Carbohydrate transport and metabolism	Biological Process: disaccharide metabolic process (GO:0005984);; Biological Process: phosphate-containing compound metabolic process (GO:0006796);; Biological Process: response to red or far red light (GO:0009639);; Biological Process: plastid organization (GO:0009657);; Biological Process: regulation of metabolic process (GO:0019222);; Biological Process: hexose metabolic process (GO:0019318);;…	KEGG_annotation	KEGG_pathway_annotation	K03841|3.03942e-102|sot:102590424|fructose-1,6-bisphosphatase, chloroplastic-like; K03841 fructose-1,6-bisphosphatase I [EC:3.1.3.11] (A)	../inputs/Lactuca_sativa.newGene.longest_transcript.fa.Kegg.pathway	--	--	Fructose-1-6-bisphosphatase;; Fructose-1-6-bisphosphatase;; cAMP-regulated phosphoprotein/endosulfine conserved region	Fructose-1,6-bisphosphatase, chloroplastic (Precursor) OS=Oryza sativa subsp. japonica (Rice) PE=2 SV=1	G	Carbohydrate transport and metabolism	PREDICTED: fructose-1,6-bisphosphatase, chloroplastic-like [Nicotiana sylvestris]
Lactuca_sativa_newGene_251	[J]	Translation, ribosomal structure and biogenesis	Molecular Function: translation initiation factor activity (GO:0003743);; Biological Process: translational initiation (GO:0006413);;	KEGG_annotation	KEGG_pathway_annotation	K03113|8.83949e-72|pda:103716824|protein translation factor SUI1 homolog; K03113 translation initiation factor 1 (A)	../inputs/Lactuca_sativa.newGene.longest_transcript.fa.Kegg.pathway	[J]	Translation, ribosomal structure and biogenesis	Translation initiation factor SUI1	Protein translation factor SUI1 homolog GN=GOS2 OS=Oryza sativa subsp. japonica (Rice) PE=3 SV=1	J	Translation, ribosomal structure and biogenesis	hypothetical protein F383_10557 [Gossypium arboreum]
Lactuca_sativa_newGene_1919	--	--	--	--	--	--	--	R3H domain;; SUZ domain	--	A	RNA processing and modification	PREDICTED: cAMP-regulated phosphoprotein 21-like [Sesamum indicum]
Lactuca_sativa_newGene_2941	[R]	General function prediction only	--	KEGG_annotation	KEGG_pathway_annotation	K00899|3.28146e-51|tcc:TCM_007155|S-methyl-5-thioribose kinase; K00899 5-methylthioribose kinase [EC:2.7.1.100] (A)	../inputs/Lactuca_sativa.newGene.longest_transcript.fa.Kegg.pathway	--	--	--	Methylthioribose kinase GN=MTK OS=Arabidopsis thaliana (Mouse-ear cress) PE=1 SV=1	H	Coenzyme transport and metabolism	hypothetical protein MIMGU_mgv1a007100mg [Erythranthe guttata]
Lactuca_sativa_newGene_2841	--	--	--	--	--	--	--	F-box domain;; F-box-like;; Replication factor A protein 3	F-box/kelch-repeat protein At1g57790 GN=At1g57790 OS=Arabidopsis thaliana (Mouse-ear cress) PE=2 SV=1	R	General function prediction only	PREDICTED: F-box/kelch-repeat protein At1g57790-like [Nicotiana sylvestris]
Lactuca_sativa_newGene_2860	--	--	Molecular Function: nucleic acid binding (GO:0003676);; Molecular Function: zinc ion binding (GO:0008270);;	--	--	--	--	MuDR family transposase;; MULE transposase domain;; SWIM zinc finger	--	R	General function prediction only	PREDICTED: uncharacterized protein LOC100258751 [Vitis vinifera]
Lactuca_sativa_newGene_1220	--	--	Biological Process: protein folding (GO:0006457);; Molecular Function: heat shock protein binding (GO:0031072);;	K09527|4.33673e-11|pop:POPTR_0016s04320g|POPTRDRAFT_576240; DNAJ heat shock N-terminal domain-containing family protein; K09527 DnaJ homolog subfamily C member 7 (A)	--	--	--	--	--	O	Posttranslational modification, protein turnover, chaperones	DNAJ heat shock N-terminal domain-containing family protein [Populus trichocarpa]
Lactuca_sativa_newGene_1138	[K]	Transcription	--	KEGG_annotation	KEGG_pathway_annotation	K12626|2.27853e-61|cic:CICLE_v10033061mg|hypothetical protein; K12626 U6 snRNA-associated Sm-like protein LSm7 (A)	../inputs/Lactuca_sativa.newGene.longest_transcript.fa.Kegg.pathway	[A]	RNA processing and modification	LSM domain	Sm-like protein LSM7 {ECO:0000305} OS=Arabidopsis thaliana (Mouse-ear cress) PE=1 SV=1	A	RNA processing and modification	hypothetical protein CICLE_v10033061mg [Citrus clementina]
Lactuca_sativa_newGene_1207	--	--	Biological Process: carbohydrate metabolic process (GO:0005975);; Molecular Function: cellulase activity (GO:0008810);;	--	--	--	--	Glycosyl hydrolase family 9	Endoglucanase 9 (Precursor) GN=CEL3 OS=Arabidopsis thaliana (Mouse-ear cress) PE=1 SV=1	G	Carbohydrate transport and metabolism	PREDICTED: endoglucanase 3-like [Eucalyptus grandis]
Lactuca_sativa_newGene_1881	--	--	Molecular Function: copper ion binding (GO:0005507);; Cellular Component: chloroplast stroma (GO:0009570);; Cellular Component: thylakoid (GO:0009579);; Cellular Component: chloroplast envelope (GO:0009941);; Molecular Function: oxidoreductase activity (GO:0016491);; Biological Process: oxidation-reduction process (GO:0055114);;	--	--	--	--	Domain of unknown function (DUF1985)	--	R	General function prediction only	PREDICTED: fruit protein pKIWI502-like [Sesamum indicum]
Lactuca_sativa_newGene_810	--	--	--	--	--	--	--	--	--	R	General function prediction only	PREDICTED: putative E3 ubiquitin-protein ligase LIN-like, partial [Citrus sinensis]
Lactuca_sativa_newGene_2904	[S]	Function unknown	--	--	--	--	--	Leucine rich repeat;; Leucine Rich repeats (2 copies);; Leucine Rich Repeat;; Leucine Rich repeat;; Leucine rich repeat	LRR receptor-like serine/threonine-protein kinase FLS2 (Precursor) GN=FLS2 OS=Arabidopsis thaliana (Mouse-ear cress) PE=1 SV=1	R	General function prediction only	PREDICTED: LRR receptor-like serine/threonine-protein kinase GSO1 [Vitis vinifera]
Lactuca_sativa_newGene_1679	--	--	--	K11673|2.82054e-12|pop:POPTR_0010s08440g|hypothetical protein; K11673 actin-related protein 8 (A)	--	--	--	--	Actin-related protein 9 OS=Oryza sativa subsp. japonica (Rice) PE=2 SV=1	Z	Cytoskeleton	PREDICTED: actin-related protein 9-like isoform X3 [Eucalyptus grandis]
Lactuca_sativa_newGene_129	--	--	--	--	--	--	--	Zinc finger, C3HC4 type (RING finger);; Zinc finger, C3HC4 type (RING finger);; Ring finger domain	--	O	Posttranslational modification, protein turnover, chaperones	PREDICTED: E3 ubiquitin-protein ligase CHFR-like [Citrus sinensis]
Lactuca_sativa_newGene_1765	[K]	Transcription	Biological Process: RNA splicing, via endonucleolytic cleavage and ligation (GO:0000394);; Molecular Function: RNA binding (GO:0003723);; Molecular Function: DNA-directed RNA polymerase activity (GO:0003899);; Cellular Component: DNA-directed RNA polymerase II, core complex (GO:0005665);; Biological Process: transcription from RNA polymerase II promoter (GO:0006366);;	KEGG_annotation	KEGG_pathway_annotation	K03015|2.14229e-120|sot:102590696|DNA-directed RNA polymerase II subunit RPB7-like; K03015 DNA-directed RNA polymerase II subunit RPB7 (A)	../inputs/Lactuca_sativa.newGene.longest_transcript.fa.Kegg.pathway	[K]	Transcription	SHS2 domain found in N terminus of Rpb7p/Rpc25p/MJ0397;; S1 RNA binding domain	DNA-directed RNA polymerase II subunit RPB7 OS=Glycine max (Soybean) PE=2 SV=1	K	Transcription	PREDICTED: DNA-directed RNA polymerase II subunit RPB7 [Sesamum indicum]
Lactuca_sativa_newGene_1948	--	--	Molecular Function: DNA binding (GO:0003677);; Molecular Function: protein dimerization activity (GO:0046983);;	--	--	--	--	BED zinc finger;; hAT family C-terminal dimerisation region	--	R	General function prediction only	predicted protein [Arabidopsis lyrata subsp. lyrata]
Lactuca_sativa_newGene_3380	--	--	--	--	--	--	--	XH domain	--	--	--	--
Lactuca_sativa_newGene_1757	--	--	--	--	--	--	--	Pathogenesis-related protein Bet v I family	Kirola {ECO:0000303|PubMed:21309790} OS=Actinidia deliciosa (Kiwi) PE=1 SV=1	S	Function unknown	PREDICTED: kirola-like [Sesamum indicum]
Lactuca_sativa_newGene_176	--	--	--	--	--	--	--	--	--	S	Function unknown	hypothetical protein POPTR_0014s03340g [Populus trichocarpa]
Lactuca_sativa_newGene_819	--	--	Cellular Component: Golgi membrane (GO:0000139);; Biological Process: RNA splicing, via endonucleolytic cleavage and ligation (GO:0000394);; Molecular Function: sugar:proton symporter activity (GO:0005351);; Molecular Function: CMP-N-acetylneuraminate transmembrane transporter activity (GO:0005456);; Biological Process: carbohydrate transport (GO:0008643);; Biological Process: methionine biosynth…	K15272|1.58112e-10|tcc:TCM_005197|Nucleotide-sugar transporter family protein; K15272 solute carrier family 35 (UDP-sugar transporter), member A1/2/3 (A)	--	--	--	--	Cell division control protein 2 homolog D GN=CDC2D OS=Antirrhinum majus (Garden snapdragon) PE=2 SV=1	G	Carbohydrate transport and metabolism	Nucleotide-sugar transporter family protein [Theobroma cacao]
Lactuca_sativa_newGene_3069	--	--	Molecular Function: carboxylic ester hydrolase activity (GO:0004091);; Biological Process: lipid metabolic process (GO:0006629);;	--	--	--	--	GDSL-like Lipase/Acylhydrolase	GDSL esterase/lipase At3g26430 (Precursor) GN=At3g26430 OS=Arabidopsis thaliana (Mouse-ear cress) PE=2 SV=1	R	General function prediction only	hypothetical protein MIMGU_mgv1a008099mg [Erythranthe guttata]
Lactuca_sativa_newGene_1248	--	--	--	KEGG_annotation	KEGG_pathway_annotation	K03254|4.99581e-34|pop:POPTR_0005s02130g|hypothetical protein; K03254 translation initiation factor 3 subunit A (A)	../inputs/Lactuca_sativa.newGene.longest_transcript.fa.Kegg.pathway	--	--	PCI domain	Eukaryotic translation initiation factor 3 subunit A {ECO:0000255|HAMAP-Rule:MF_03000} GN=TIF3A1 OS=Nicotiana tabacum (Common tobacco) PE=2 SV=1	J	Translation, ribosomal structure and biogenesis	hypothetical protein POPTR_0005s02130g [Populus trichocarpa]
Lactuca_sativa_newGene_1939	--	--	Molecular Function: serine-type endopeptidase activity (GO:0004252);; Biological Process: proteolysis (GO:0006508);; Cellular Component: external side of plasma membrane (GO:0009897);; Biological Process: stomatal complex morphogenesis (GO:0010103);; Biological Process: regulation of cell proliferation (GO:0042127);; Molecular Function: identical protein binding (GO:0042802);; Biological Process:…	--	--	--	--	--	--	R	General function prediction only	hypothetical protein PHAVU_001G084100g, partial [Phaseolus vulgaris]
Lactuca_sativa_newGene_3356	--	--	Molecular Function: exonuclease activity (GO:0004527);;	--	--	--	--	3'-5' exonuclease	Werner Syndrome-like exonuclease GN=F18A5.260 OS=Arabidopsis thaliana (Mouse-ear cress) PE=1 SV=1	R	General function prediction only	hypothetical protein MIMGU_mgv1a013022mg [Erythranthe guttata]
Lactuca_sativa_newGene_2527	[I]	Lipid transport and metabolism	Molecular Function: acetyl-CoA C-acetyltransferase activity (GO:0003985);; Cellular Component: peroxisome (GO:0005777);; Cellular Component: cytosol (GO:0005829);; Cellular Component: plasma membrane (GO:0005886);; Biological Process: acetyl-CoA biosynthetic process (GO:0006085);; Biological Process: embryo development ending in seed dormancy (GO:0009793);; Biological Process: pollen germination …	KEGG_annotation	KEGG_pathway_annotation	K00626|0|gmx:100776777|acetyl-CoA acetyltransferase, cytosolic 1-like; K00626 acetyl-CoA C-acetyltransferase [EC:2.3.1.9] (A)	../inputs/Lactuca_sativa.newGene.longest_transcript.fa.Kegg.pathway	[I]	Lipid transport and metabolism	Thiolase, N-terminal domain;; Thiolase, C-terminal domain;; Beta-ketoacyl synthase, N-terminal domain	Acetyl-CoA acetyltransferase, cytosolic 1 GN=MIF21.12 OS=Arabidopsis thaliana (Mouse-ear cress) PE=2 SV=1	I	Lipid transport and metabolism	hypothetical protein MIMGU_mgv1a007511mg [Erythranthe guttata]
Lactuca_sativa_newGene_1761	--	--	--	--	--	--	--	--	--	R	General function prediction only	PREDICTED: uncharacterized protein LOC104445096 isoform X2 [Eucalyptus grandis]
Lactuca_sativa_newGene_2570	--	--	Cellular Component: chloroplast (GO:0009507);; Molecular Function: phosphatase activity (GO:0016791);;	K01101|8.87837e-33|tcc:TCM_030458|2-phosphoglycolate phosphatase 2 isoform 1; K01101 4-nitrophenyl phosphatase [EC:3.1.3.41] (A)	--	--	--	--	Phosphoglycolate phosphatase 2 GN=PGLP2 OS=Arabidopsis thaliana (Mouse-ear cress) PE=1 SV=1	P	Inorganic ion transport and metabolism	2-phosphoglycolate phosphatase 2 isoform 4 [Theobroma cacao]
Lactuca_sativa_newGene_24	[RTKL]	General function prediction only;; Signal transduction mechanisms;; Transcription;; Replication, recombination and repair	--	--	--	--	--	Protein tyrosine kinase;; Protein kinase domain;; Leucine Rich repeats (2 copies);; Leucine Rich Repeat;; Leucine rich repeat;; Leucine rich repeat N-terminal domain	Probably inactive leucine-rich repeat receptor-like protein kinase At5g48380 (Precursor) GN=At5g48380 OS=Arabidopsis thaliana (Mouse-ear cress) PE=1 SV=1	T	Signal transduction mechanisms	PREDICTED: probably inactive leucine-rich repeat receptor-like protein kinase At5g48380 isoform X1 [Populus euphratica]
Lactuca_sativa_newGene_2595	[O]	Posttranslational modification, protein turnover, chaperones	--	--	--	[O]	Posttranslational modification, protein turnover, chaperones	DnaJ domain	Uncharacterized protein At4g38065 GN=At4g38065 OS=Arabidopsis thaliana (Mouse-ear cress) PE=4 SV=1	O	Posttranslational modification, protein turnover, chaperones	PREDICTED: formin-J-like [Malus domestica]
Lactuca_sativa_newGene_70	--	--	Molecular Function: protein kinase activity (GO:0004672);;	--	--	--	--	Ethylene-responsive protein kinase Le-CTR1	Serine/threonine-protein kinase CTR1 GN=CTR1 OS=Arabidopsis thaliana (Mouse-ear cress) PE=1 SV=1	T	Signal transduction mechanisms	hypothetical protein MIMGU_mgv1a000990mg [Erythranthe guttata]
Lactuca_sativa_newGene_119	[R]	General function prediction only	Molecular Function: Rab GTPase activator activity (GO:0005097);; Biological Process: positive regulation of Rab GTPase activity (GO:0032851);;	--	--	[R]	General function prediction only	Rab-GTPase-TBC domain	--	R	General function prediction only	conserved hypothetical protein [Ricinus communis]
Lactuca_sativa_newGene_120	[G]	Carbohydrate transport and metabolism	Cellular Component: membrane (GO:0016020);; Molecular Function: pectate lyase activity (GO:0030570);;	KEGG_annotation	KEGG_pathway_annotation	K01728|0|pop:POPTR_0003s17450g|POPTRDRAFT_712008; pectate lyase family protein; K01728 pectate lyase [EC:4.2.2.2] (A)	../inputs/Lactuca_sativa.newGene.longest_transcript.fa.Kegg.pathway	--	--	Pectate lyase;; Right handed beta helix region	Probable pectate lyase 15 (Precursor) GN=At4g13710 OS=Arabidopsis thaliana (Mouse-ear cress) PE=2 SV=1	R	General function prediction only	unnamed protein product [Coffea canephora]
Lactuca_sativa_newGene_1736	--	--	Molecular Function: binding (GO:0005488);;	--	--	[R]	General function prediction only	gag-polypeptide of LTR copia-type	Uncharacterized mitochondrial protein AtMg00300 GN=AtMg00300 OS=Arabidopsis thaliana (Mouse-ear cress) PE=4 SV=1	R	General function prediction only	hypothetical protein VITISV_009561 [Vitis vinifera]
Lactuca_sativa_newGene_2610	--	--	--	--	--	--	--	Glycine rich protein family	--	--	--	--
Lactuca_sativa_newGene_824	[GER]	Carbohydrate transport and metabolism;; Amino acid transport and metabolism;; General function prediction only	Cellular Component: membrane (GO:0016020);;	K15289|1.95123e-159|vvi:100258568|uncharacterized vacuolar membrane protein YML018C; K15289 solute carrier family 35, member F5 (A)	--	[S]	Function unknown	EamA-like transporter family;; Eukaryotic protein of unknown function (DUF914);; UAA transporter family;; Triose-phosphate Transporter family;; Multidrug resistance efflux transporter	--	G	Carbohydrate transport and metabolism	PREDICTED: uncharacterized vacuolar membrane protein YML018C [Vitis vinifera]
Lactuca_sativa_newGene_1708	--	--	--	--	--	--	--	Plant transposase (Ptta/En/Spm family)	--	--	--	TdcA1-ORF1-ORF2 [Daucus carota]
Lactuca_sativa_newGene_1292	--	--	Molecular Function: transferase activity (GO:0016740);;	--	--	--	--	--	Probable leucine-rich repeat receptor-like protein kinase At1g35710 (Precursor) GN=At1g35710 OS=Arabidopsis thaliana (Mouse-ear cress) PE=2 SV=1	T	Signal transduction mechanisms	PREDICTED: probable LRR receptor-like serine/threonine-protein kinase At4g08850 [Eucalyptus grandis]
Lactuca_sativa_newGene_925	--	--	Molecular Function: binding (GO:0005488);;	KEGG_annotation	KEGG_pathway_annotation	K12619|3.49715e-30|cic:CICLE_v10000168mg|hypothetical protein; K12619 5'-3' exoribonuclease 2 [EC:3.1.13.-] (A)	../inputs/Lactuca_sativa.newGene.longest_transcript.fa.Kegg.pathway	--	--	Dehydrogenase E1 component	5&apos;-3&apos; exoribonuclease 4 GN=F20D21.30 OS=Arabidopsis thaliana (Mouse-ear cress) PE=2 SV=1	A	RNA processing and modification	PREDICTED: 5&apos;-3&apos; exoribonuclease 4 isoform X2 [Beta vulgaris subsp. vulgaris]
Lactuca_sativa_newGene_880	--	--	--	--	--	--	--	--	Protein ABIL2 GN=ABIL2 OS=Arabidopsis thaliana (Mouse-ear cress) PE=2 SV=1	S	Function unknown	unnamed protein product [Coffea canephora]
Lactuca_sativa_newGene_1722	--	--	Molecular Function: enzyme inhibitor activity (GO:0004857);; Cellular Component: cell wall (GO:0005618);; Molecular Function: pectinesterase activity (GO:0030599);; Biological Process: cell wall modification (GO:0042545);; Biological Process: negative regulation of catalytic activity (GO:0043086);; Molecular Function: aspartyl esterase activity (GO:0045330);; Biological Process: pectin catabolic …	KEGG_annotation	KEGG_pathway_annotation	K01051|0|sot:102587467|pectinesterase/pectinesterase inhibitor PPE8B-like; K01051 pectinesterase [EC:3.1.1.11] (A)	../inputs/Lactuca_sativa.newGene.longest_transcript.fa.Kegg.pathway	--	--	Pectinesterase;; Plant invertase/pectin methylesterase inhibitor	Pectinesterase PPE8B (Precursor) OS=Prunus persica (Peach) PE=2 SV=1	G	Carbohydrate transport and metabolism	PREDICTED: pectinesterase/pectinesterase inhibitor PPE8B-like [Solanum tuberosum]
Lactuca_sativa_newGene_2546	--	--	--	--	--	--	--	FBD	FBD-associated F-box protein At5g44490 GN=At5g44490 OS=Arabidopsis thaliana (Mouse-ear cress) PE=2 SV=3	R	General function prediction only	PREDICTED: F-box/LRR-repeat protein At3g03030-like [Citrus sinensis]
Lactuca_sativa_newGene_3078	--	--	--	--	--	--	--	--	--	S	Function unknown	PREDICTED: vacuolar protein sorting-associated protein 51 homolog [Solanum tuberosum]
Lactuca_sativa_newGene_1205	--	--	Biological Process: regulation of transcription, DNA-templated (GO:0006355);;	--	--	--	--	--	--	R	General function prediction only	hypothetical protein AMTR_s00048p00159380 [Amborella trichopoda]
Lactuca_sativa_newGene_468	--	--	Molecular Function: hydrolase activity (GO:0016787);;	--	--	--	--	Formin Homology 2 Domain	Formin-like protein 3 OS=Oryza sativa subsp. japonica (Rice) PE=2 SV=2	R	General function prediction only	conserved hypothetical protein [Ricinus communis]
Lactuca_sativa_newGene_2268	--	--	--	--	--	--	--	Exostosin family	Probable glycosyltransferase At5g03795 GN=At5g03795 OS=Arabidopsis thaliana (Mouse-ear cress) PE=3 SV=2	GMW	Carbohydrate transport and metabolism;; Cell wall/membrane/envelope biogenesis;; Extracellular structures	PREDICTED: probable glycosyltransferase At5g03795-like isoform X2 [Citrus sinensis]
Lactuca_sativa_newGene_1235	--	--	--	--	--	--	--	--	--	S	Function unknown	PREDICTED: uncharacterized protein LOC102583031 [Solanum tuberosum]
Lactuca_sativa_newGene_3420	--	--	Molecular Function: nucleotide binding (GO:0000166);; Cellular Component: cytosol (GO:0005829);; Molecular Function: zinc ion binding (GO:0008270);; Cellular Component: plasmodesma (GO:0009506);; Molecular Function: oxidoreductase activity (GO:0016491);; Biological Process: oxidation-reduction process (GO:0055114);;	KEGG_annotation	KEGG_pathway_annotation	K00008|1.69709e-26|cit:102607014|sorbitol dehydrogenase-like; K00008 L-iditol 2-dehydrogenase [EC:1.1.1.14] (A)	../inputs/Lactuca_sativa.newGene.longest_transcript.fa.Kegg.pathway	--	--	--	Sorbitol dehydrogenase GN=SDH OS=Arabidopsis thaliana (Mouse-ear cress) PE=1 SV=1	Q	Secondary metabolites biosynthesis, transport and catabolism	PREDICTED: sorbitol dehydrogenase-like [Citrus sinensis]
Lactuca_sativa_newGene_2558	--	--	--	--	--	--	--	--	F-box/LRR-repeat protein 25 GN=FBL25 OS=Arabidopsis thaliana (Mouse-ear cress) PE=2 SV=1	R	General function prediction only	PREDICTED: F-box/LRR-repeat protein At3g03360-like [Nicotiana tomentosiformis]
Lactuca_sativa_newGene_1923	--	--	--	--	--	--	--	Pathogenesis-related protein Bet v I family	Kirola {ECO:0000303|PubMed:21309790} OS=Actinidia deliciosa (Kiwi) PE=1 SV=1	S	Function unknown	unnamed protein product [Coffea canephora]
Lactuca_sativa_newGene_1691	--	--	Molecular Function: nucleic acid binding (GO:0003676);; Molecular Function: zinc ion binding (GO:0008270);; Biological Process: DNA integration (GO:0015074);;	--	--	--	--	gag-polypeptide of LTR copia-type;; gag-polypeptide of LTR copia-type	--	R	General function prediction only	PREDICTED: uncharacterized protein LOC103844874 [Brassica rapa]
Lactuca_sativa_newGene_254	--	--	--	--	--	--	--	--	--	T	Signal transduction mechanisms	BnaA07g24140D [Brassica napus]
Lactuca_sativa_newGene_223	--	--	--	--	--	--	--	TIR domain;; TIR domain	TMV resistance protein N GN=N OS=Nicotiana glutinosa (Tobacco) PE=1 SV=1	T	Signal transduction mechanisms	TIR-NBS-LRR resistance-like protein RGC151 [Helianthus annuus]
Lactuca_sativa_newGene_136	--	--	Molecular Function: GTPase activity (GO:0003924);; Molecular Function: GTP binding (GO:0005525);; Biological Process: GTP catabolic process (GO:0006184);;	--	--	[UR]	--	Dynamin central region;; Dynamin family;; Dynamin GTPase effector domain	Dynamin-related protein 1E GN=T2O9.170 OS=Arabidopsis thaliana (Mouse-ear cress) PE=1 SV=1	U	Intracellular trafficking, secretion, and vesicular transport	hypothetical protein MIMGU_mgv1a002842mg [Erythranthe guttata]
Lactuca_sativa_newGene_1931	--	--	Molecular Function: transferase activity, transferring glycosyl groups (GO:0016757);;	--	--	--	--	UDP-glucoronosyl and UDP-glucosyl transferase	UDP-glucose iridoid glucosyltransferase GN=UGT76A2 OS=Catharanthus roseus (Madagascar periwinkle) PE=1 SV=1	CG	Energy production and conversion;; Carbohydrate transport and metabolism	UDP-glycosyltransferase 76H1 [Stevia rebaudiana]
Lactuca_sativa_newGene_98	--	--	Cellular Component: vacuolar membrane (GO:0005774);; Cellular Component: Golgi apparatus (GO:0005794);; Cellular Component: plasmodesma (GO:0009506);; Molecular Function: protein histidine kinase binding (GO:0043424);;	--	--	--	--	--	Hypersensitive-induced response protein 1 GN=HIR1 OS=Arabidopsis thaliana (Mouse-ear cress) PE=1 SV=1	O	Posttranslational modification, protein turnover, chaperones	hypothetical protein MIMGU_mgv1a0125942mg, partial [Erythranthe guttata]
Lactuca_sativa_newGene_883	--	--	--	--	--	--	--	--	Zinc finger CCCH domain-containing protein 26 GN=ZFN2 OS=Arabidopsis thaliana (Mouse-ear cress) PE=1 SV=1	R	General function prediction only	zinc finger protein, putative [Ricinus communis]
Lactuca_sativa_newGene_1280	--	--	Biological Process: metal ion transport (GO:0030001);; Molecular Function: metal ion binding (GO:0046872);;	--	--	--	--	Heavy-metal-associated domain	--	P	Inorganic ion transport and metabolism	hypothetical protein PHAVU_010G103800g [Phaseolus vulgaris]
Lactuca_sativa_newGene_2524	[T]	Signal transduction mechanisms	Molecular Function: phosphorelay sensor kinase activity (GO:0000155);; Biological Process: phosphorelay signal transduction system (GO:0000160);; Molecular Function: ATP binding (GO:0005524);; Biological Process: regulation of transcription, DNA-templated (GO:0006355);; Biological Process: circadian rhythm (GO:0007623);; Molecular Function: G-protein coupled photoreceptor activity (GO:0008020);; …	KEGG_annotation	KEGG_pathway_annotation	K12120|0|vvi:100258014|phytochrome C; K12120 phytochrome A (A)	../inputs/Lactuca_sativa.newGene.longest_transcript.fa.Kegg.pathway	--	--	Phytochrome region;; PAS fold;; GAF domain;; PAS fold;; PAS fold;; Histidine kinase-, DNA gyrase B-, and HSP90-like ATPase;; His Kinase A (phospho-acceptor) domain	Phytochrome C OS=Oryza sativa subsp. japonica (Rice) PE=2 SV=1	K	Transcription	phytochrome C [Vitis vinifera]
Lactuca_sativa_newGene_854	--	--	--	--	--	--	--	--	--	R	General function prediction only	hypothetical protein L484_022453 [Morus notabilis]
Lactuca_sativa_newGene_2579	--	--	Molecular Function: isomerase activity (GO:0016853);; Biological Process: cell redox homeostasis (GO:0045454);;	--	--	--	--	--	Protein disulfide isomerase-like 5-4 (Precursor) OS=Oryza sativa subsp. japonica (Rice) PE=2 SV=1	U	Intracellular trafficking, secretion, and vesicular transport	PREDICTED: protein disulfide isomerase-like 5-4 [Sesamum indicum]
Lactuca_sativa_newGene_1176	--	--	--	--	--	--	--	--	--	S	Function unknown	hypothetical protein CICLE_v10026302mg [Citrus clementina]
Lactuca_sativa_newGene_575	--	--	Molecular Function: zinc ion binding (GO:0008270);; Molecular Function: histone-lysine N-methyltransferase activity (GO:0018024);; Biological Process: histone lysine methylation (GO:0034968);;	--	--	--	--	PHD-finger;; SET domain	Probable Histone-lysine N-methyltransferase ATXR5 (Precursor) GN=ATXR5 OS=Ricinus communis (Castor bean) PE=1 SV=1	K	Transcription	hypothetical protein CICLE_v10025879mg [Citrus clementina]
Lactuca_sativa_newGene_2591	--	--	Molecular Function: nucleotide binding (GO:0000166);; Biological Process: cation transport (GO:0006812);; Cellular Component: membrane (GO:0016020);; Molecular Function: cation-transporting ATPase activity (GO:0019829);; Molecular Function: ion binding (GO:0043167);;	K01537|1.75893e-16|sot:102596981|calcium-transporting ATPase 8, plasma membrane-type-like; K01537 Ca2+-transporting ATPase [EC:3.6.3.8] (A)	--	--	--	--	Calcium-transporting ATPase 9, plasma membrane-type GN=ACA9 OS=Arabidopsis thaliana (Mouse-ear cress) PE=2 SV=2	P	Inorganic ion transport and metabolism	PREDICTED: calcium-transporting ATPase 10, plasma membrane-type isoform X2 [Sesamum indicum]
Lactuca_sativa_newGene_151	--	--	Biological Process: response to stimulus (GO:0050896);;	--	--	--	--	TIR domain	Toll/interleukin-1 receptor-like protein GN=TIR OS=Arabidopsis thaliana (Mouse-ear cress) PE=1 SV=1	S	Function unknown	TIR-NBS-LRR resistance-like protein RGC151 [Helianthus annuus]
Lactuca_sativa_newGene_2580	[RTKL]	General function prediction only;; Signal transduction mechanisms;; Transcription;; Replication, recombination and repair	Biological Process: MAPK cascade (GO:0000165);; Molecular Function: MAP kinase activity (GO:0004707);; Molecular Function: ATP binding (GO:0005524);; Cellular Component: vacuole (GO:0005773);; Cellular Component: plasma membrane (GO:0005886);; Biological Process: protein phosphorylation (GO:0006468);; Biological Process: regulation of meristem growth (GO:0010075);;	K04371|0|sly:100736538|MAPK13; mitogen-activated protein kinase 13; K04371 mitogen-activated protein kinase 1/3 [EC:2.7.11.24] (A)	--	[T]	Signal transduction mechanisms	Protein kinase domain;; Protein tyrosine kinase;; Lipopolysaccharide kinase (Kdo/WaaP) family	Mitogen-activated protein kinase 16 GN=MPK16 OS=Arabidopsis thaliana (Mouse-ear cress) PE=2 SV=2	T	Signal transduction mechanisms	PREDICTED: mitogen-activated protein kinase 15 isoform X3 [Solanum lycopersicum]
Lactuca_sativa_newGene_2560	[LR]	Replication, recombination and repair;; General function prediction only	Molecular Function: hydrolase activity (GO:0016787);;	--	--	--	--	--	Nudix hydrolase 20, chloroplastic (Precursor) GN=F7K24.210 OS=Arabidopsis thaliana (Mouse-ear cress) PE=2 SV=1	F	Nucleotide transport and metabolism	PREDICTED: nudix hydrolase 20, chloroplastic-like [Fragaria vesca subsp. vesca]
Lactuca_sativa_newGene_1373	--	--	Cellular Component: cytosol (GO:0005829);; Molecular Function: oxidoreductase activity, acting on paired donors, with incorporation or reduction of molecular oxygen, 2-oxoglutarate as one donor, and incorporation of one atom each of oxygen into both donors (GO:0016706);;	--	--	--	--	--	1-aminocyclopropane-1-carboxylate oxidase homolog 3 GN=At1g06650 OS=Arabidopsis thaliana (Mouse-ear cress) PE=2 SV=1	R	General function prediction only	2-oxoglutarate (2OG) and Fe(II)-dependent oxygenase superfamily protein, putative [Theobroma cacao]
Lactuca_sativa_newGene_452	--	--	--	--	--	--	--	--	--	--	--	resistance protein candidate RGC2K [Lactuca sativa]
Lactuca_sativa_newGene_3467	--	--	--	--	--	--	--	Domain of unknown function (DUF4413);; hAT family C-terminal dimerisation region;; BED zinc finger	Putative AC transposase OS=Zea mays (Maize) PE=2 SV=2	S	Function unknown	hypothetical protein POPTR_0004s11480g [Populus trichocarpa]
Lactuca_sativa_newGene_1368	--	--	Molecular Function: organic cyclic compound binding (GO:0097159);; Molecular Function: heterocyclic compound binding (GO:1901363);;	--	--	--	--	hAT family C-terminal dimerisation region;; Domain of unknown function (DUF4413);; BED zinc finger	Putative AC transposase OS=Zea mays (Maize) PE=2 SV=2	L	Replication, recombination and repair	PREDICTED: zinc finger BED domain-containing protein RICESLEEPER 2-like [Nicotiana sylvestris]
Lactuca_sativa_newGene_2214	[K]	Transcription	--	KEGG_annotation	KEGG_pathway_annotation	K12580|0|vvi:100253711|CCR4-NOT transcription complex subunit 3; K12580 CCR4-NOT transcription complex subunit 3 (A)	../inputs/Lactuca_sativa.newGene.longest_transcript.fa.Kegg.pathway	[K]	Transcription	Not1 N-terminal domain, CCR4-Not complex component;; NOT2 / NOT3 / NOT5 family	Probable NOT transcription complex subunit VIP2 (Fragment) GN=VIP2 OS=Nicotiana benthamiana PE=1 SV=1	K	Transcription	PREDICTED: CCR4-NOT transcription complex subunit 3-like isoform X3 [Nelumbo nucifera]
Lactuca_sativa_newGene_514	--	--	--	KEGG_annotation	KEGG_pathway_annotation	K05391|0|pper:PRUPE_ppa002211mg|hypothetical protein; K05391 cyclic nucleotide gated channel, other eukaryote (A)	../inputs/Lactuca_sativa.newGene.longest_transcript.fa.Kegg.pathway	--	--	Ion transport protein;; Cyclic nucleotide-binding domain	Putative cyclic nucleotide-gated ion channel 15 GN=CNGC15 OS=Arabidopsis thaliana (Mouse-ear cress) PE=3 SV=1	P	Inorganic ion transport and metabolism	PREDICTED: putative cyclic nucleotide-gated ion channel 15 [Malus domestica]
Lactuca_sativa_newGene_2198	--	--	--	--	--	--	--	Myb-like DNA-binding domain	TSL-kinase interacting protein 1 GN=TKI1 OS=Arabidopsis thaliana (Mouse-ear cress) PE=1 SV=2	K	Transcription	PREDICTED: TSL-kinase interacting protein 1-like isoform X3 [Cicer arietinum]
Lactuca_sativa_newGene_3015	[P]	Inorganic ion transport and metabolism	Molecular Function: N,N-dimethylaniline monooxygenase activity (GO:0004499);; Biological Process: auxin biosynthetic process (GO:0009851);; Molecular Function: flavin adenine dinucleotide binding (GO:0050660);; Molecular Function: NADP binding (GO:0050661);; Biological Process: oxidation-reduction process (GO:0055114);;	KEGG_annotation	KEGG_pathway_annotation	K11816|2.81272e-150|rcu:RCOM_1052800|monooxygenase, putative (EC:1.14.13.8); K11816 indole-3-pyruvate monooxygenase [EC:1.14.13.168] (A)	../inputs/Lactuca_sativa.newGene.longest_transcript.fa.Kegg.pathway	--	--	Flavin-binding monooxygenase-like;; Pyridine nucleotide-disulphide oxidoreductase;; L-lysine 6-monooxygenase (NADPH-requiring);; Pyridine nucleotide-disulphide oxidoreductase;; FAD-NAD(P)-binding;; NAD(P)-binding Rossmann-like domain	Indole-3-pyruvate monooxygenase YUCCA2 GN=F17N18.150 OS=Arabidopsis thaliana (Mouse-ear cress) PE=1 SV=1	Q	Secondary metabolites biosynthesis, transport and catabolism	unnamed protein product [Coffea canephora]
Lactuca_sativa_newGene_2259	--	--	Molecular Function: transferase activity, transferring phosphorus-containing groups (GO:0016772);;	--	--	--	--	Phosphatidylinositol 3- and 4-kinase;; Ubiquitin family;; Ubiquitin-2 like Rad60 SUMO-like	Phosphatidylinositol 4-kinase gamma 2 GN=At1g64460/At1g64470 OS=Arabidopsis thaliana (Mouse-ear cress) PE=1 SV=2	O	Posttranslational modification, protein turnover, chaperones	PREDICTED: phosphatidylinositol 4-kinase gamma 4 [Sesamum indicum]
Lactuca_sativa_newGene_2869	--	--	--	--	--	--	--	Exostosin family	Probable glycosyltransferase At3g07620 GN=At3g07620 OS=Arabidopsis thaliana (Mouse-ear cress) PE=3 SV=1	GMW	Carbohydrate transport and metabolism;; Cell wall/membrane/envelope biogenesis;; Extracellular structures	PREDICTED: probable glycosyltransferase At5g03795 [Nicotiana sylvestris]
Lactuca_sativa_newGene_3027	[UR]	Intracellular trafficking, secretion, and vesicular transport;; General function prediction only	Molecular Function: phospholipid binding (GO:0005543);; Biological Process: cell communication (GO:0007154);; Cellular Component: membrane (GO:0016020);; Cellular Component: cell part (GO:0044464);;	--	--	[U]	Intracellular trafficking, secretion, and vesicular transport	PX domain	Sorting nexin 2B GN=SNX2B OS=Arabidopsis thaliana (Mouse-ear cress) PE=1 SV=1	U	Intracellular trafficking, secretion, and vesicular transport	PREDICTED: sorting nexin 2A [Vitis vinifera]
Lactuca_sativa_newGene_494	--	--	--	--	--	--	--	--	--	--	--	hypothetical protein MTR_8g106450 [Medicago truncatula]
Lactuca_sativa_newGene_1296	--	--	Cellular Component: endosome (GO:0005768);; Cellular Component: Golgi apparatus (GO:0005794);; Cellular Component: trans-Golgi network (GO:0005802);; Biological Process: acetyl-CoA metabolic process (GO:0006084);; Biological Process: sterol biosynthetic process (GO:0016126);; Biological Process: brassinosteroid biosynthetic process (GO:0016132);; Molecular Function: transferase activity, transfer…	--	--	--	--	--	--	S	Function unknown	auxin-independent growth protein [Hyacinthus orientalis]
Lactuca_sativa_newGene_2937	--	--	Molecular Function: monooxygenase activity (GO:0004497);; Molecular Function: iron ion binding (GO:0005506);; Molecular Function: electron carrier activity (GO:0009055);; Molecular Function: oxidoreductase activity, acting on paired donors, with incorporation or reduction of molecular oxygen (GO:0016705);; Molecular Function: heme binding (GO:0020037);; Biological Process: oxidation-reduction pro…	--	--	--	--	--	Cytochrome P450 CYP72A219 OS=Panax ginseng (Korean ginseng) PE=2 SV=1	Q	Secondary metabolites biosynthesis, transport and catabolism	cytochrome P450 mono-oxygenase [Artemisia annua]
Lactuca_sativa_newGene_1166	--	--	--	--	--	--	--	Zinc knuckle	--	--	--	--
Lactuca_sativa_newGene_1283	--	--	--	--	--	--	--	Di-glucose binding within endoplasmic reticulum	Probable LRR receptor-like serine/threonine-protein kinase At1g07650 (Precursor) GN=At1g07650 OS=Arabidopsis thaliana (Mouse-ear cress) PE=1 SV=1	T	Signal transduction mechanisms	unnamed protein product [Coffea canephora]
Lactuca_sativa_newGene_1321	--	--	Molecular Function: protein serine/threonine kinase activity (GO:0004674);; Molecular Function: ATP binding (GO:0005524);; Biological Process: protein phosphorylation (GO:0006468);; Cellular Component: integral component of membrane (GO:0016021);; Molecular Function: 2-alkenal reductase [NAD(P)] activity (GO:0032440);; Biological Process: oxidation-reduction process (GO:0055114);;	--	--	--	--	Leucine Rich repeats (2 copies);; Protein kinase domain;; Leucine rich repeat;; Protein tyrosine kinase;; Leucine Rich Repeat;; Leucine Rich repeat;; Leucine rich repeat N-terminal domain;; Leucine rich repeat	Probable LRR receptor-like serine/threonine-protein kinase At4g26540 (Precursor) GN=At4g26540 OS=Arabidopsis thaliana (Mouse-ear cress) PE=2 SV=1	T	Signal transduction mechanisms	PREDICTED: probable LRR receptor-like serine/threonine-protein kinase At4g26540 [Solanum lycopersicum]
Lactuca_sativa_newGene_1833	[G]	Carbohydrate transport and metabolism	--	KEGG_annotation	KEGG_pathway_annotation	K05350|5.41561e-82|cic:CICLE_v10007996mg|hypothetical protein; K05350 beta-glucosidase [EC:3.2.1.21] (A)	../inputs/Lactuca_sativa.newGene.longest_transcript.fa.Kegg.pathway	--	--	Glycosyl hydrolase family 1	Beta-glucosidase 18 (Precursor) OS=Oryza sativa subsp. japonica (Rice) PE=3 SV=2	G	Carbohydrate transport and metabolism	PREDICTED: beta-glucosidase 18-like isoform X3 [Citrus sinensis]
Lactuca_sativa_newGene_2958	[O]	Posttranslational modification, protein turnover, chaperones	Molecular Function: ATP binding (GO:0005524);; Biological Process: ATP catabolic process (GO:0006200);; Biological Process: protein folding (GO:0006457);; Cellular Component: chloroplast stroma (GO:0009570);; Cellular Component: chloroplast envelope (GO:0009941);; Biological Process: heat acclimation (GO:0010286);; Molecular Function: ATPase activity (GO:0016887);; Biological Process: response to…	K03695|1.87886e-57|gmx:100795424|chaperone protein ClpB1-like; K03695 ATP-dependent Clp protease ATP-binding subunit ClpB (A)	--	--	--	--	Chaperone protein ClpB1 GN=F1O17.2 OS=Arabidopsis thaliana (Mouse-ear cress) PE=1 SV=2	O	Posttranslational modification, protein turnover, chaperones	PREDICTED: chaperone protein ClpB1-like [Glycine max]
Lactuca_sativa_newGene_2880	--	--	--	--	--	--	--	MULE transposase domain;; SWIM zinc finger	Protein FAR1-RELATED SEQUENCE 9 GN=FRS9 OS=Arabidopsis thaliana (Mouse-ear cress) PE=2 SV=2	S	Function unknown	hypothetical protein PRUPE_ppa003787mg [Prunus persica]
Lactuca_sativa_newGene_851	[RTKL]	General function prediction only;; Signal transduction mechanisms;; Transcription;; Replication, recombination and repair	Molecular Function: protein serine/threonine kinase activity (GO:0004674);; Molecular Function: ATP binding (GO:0005524);; Biological Process: protein phosphorylation (GO:0006468);; Biological Process: cell wall macromolecule catabolic process (GO:0016998);;	--	--	--	--	Protein kinase domain;; Protein tyrosine kinase;; LysM domain	LysM domain receptor-like kinase 4 (Precursor) GN=LYK4 OS=Arabidopsis thaliana (Mouse-ear cress) PE=1 SV=1	T	Signal transduction mechanisms	hypothetical protein JCGZ_02266 [Jatropha curcas]
Lactuca_sativa_newGene_2540	--	--	--	--	--	--	--	--	--	--	--	PREDICTED: protein DA1-related 2 isoform X2 [Vitis vinifera]
Lactuca_sativa_newGene_1834	[O]	Posttranslational modification, protein turnover, chaperones	Cellular Component: vacuole (GO:0005773);; Biological Process: cellular protein modification process (GO:0006464);; Biological Process: ubiquitin-dependent protein catabolic process (GO:0006511);; Biological Process: protein targeting to vacuole (GO:0006623);; Biological Process: response to UV-B (GO:0010224);; Biological Process: vesicle-mediated transport (GO:0016192);;	K08770|7.64832e-151|dosa:Os06t0681400-01|Os06g0681400; Ubiquitin domain containing protein.; K08770 ubiquitin C (A)	--	[OR]	--	Ubiquitin family;; Ubiquitin-2 like Rad60 SUMO-like;; Ubiquitin-like domain;; Telomere stability and silencing;; DUF2407 ubiquitin-like domain;; Ubiquitin-2 like Rad60 SUMO-like;; GLUT4 regulating protein TUG;; Protein of unknown function (DUF2870);; Ubiquitin family;; Ubiquitin-2 like Rad60 SUMO-like;; Ubiquitin-like domain	NEDD8-like protein RUB2 (Precursor) GN=T20F21.24 OS=Arabidopsis thaliana (Mouse-ear cress) PE=1 SV=3	O	Posttranslational modification, protein turnover, chaperones	Polyubiquitin-A [Triticum urartu]
Lactuca_sativa_newGene_226	--	--	--	--	--	--	--	Domain of unknown function	--	R	General function prediction only	unnamed protein product [Coffea canephora]
Lactuca_sativa_newGene_865	--	--	--	--	--	--	--	--	Probable WRKY transcription factor 19 GN=WRKY19 OS=Arabidopsis thaliana (Mouse-ear cress) PE=2 SV=1	S	Function unknown	PREDICTED: uncharacterized protein LOC100255255 [Vitis vinifera]
Lactuca_sativa_newGene_1845	--	--	--	--	--	--	--	Salmonella surface presentation of antigen gene type M protein	--	S	Function unknown	PREDICTED: uncharacterized protein LOC101246261 [Solanum lycopersicum]
Lactuca_sativa_newGene_83	--	--	Molecular Function: serine-type endopeptidase activity (GO:0004252);; Biological Process: proteolysis (GO:0006508);; Cellular Component: external side of plasma membrane (GO:0009897);; Biological Process: stomatal complex morphogenesis (GO:0010103);; Biological Process: regulation of cell proliferation (GO:0042127);; Molecular Function: identical protein binding (GO:0042802);; Biological Process:…	--	--	--	--	--	--	R	General function prediction only	hypothetical protein PHAVU_001G066700g [Phaseolus vulgaris]
Lactuca_sativa_newGene_3035	--	--	Molecular Function: ATP binding (GO:0005524);; Molecular Function: zinc ion binding (GO:0008270);;	--	--	--	--	--	--	D	Cell cycle control, cell division, chromosome partitioning	hypothetical protein MIMGU_mgv1a018080mg [Erythranthe guttata]
Lactuca_sativa_newGene_1096	--	--	--	--	--	--	--	Zein-binding	--	S	Function unknown	Uncharacterized protein isoform 2 [Theobroma cacao]
Lactuca_sativa_newGene_1631	[E]	Amino acid transport and metabolism	Molecular Function: cysteine synthase activity (GO:0004124);; Biological Process: cysteine biosynthetic process from serine (GO:0006535);; Molecular Function: transferase activity (GO:0016740);; Molecular Function: pyridoxal phosphate binding (GO:0030170);; Biological Process: photoperiodism, flowering (GO:0048573);;	KEGG_annotation	KEGG_pathway_annotation	K01738|0|sot:102585362|cysteine synthase 2-like; K01738 cysteine synthase A [EC:2.5.1.47] (A)	../inputs/Lactuca_sativa.newGene.longest_transcript.fa.Kegg.pathway	[E]	Amino acid transport and metabolism	Pyridoxal-phosphate dependent enzyme	Bifunctional L-3-cyanoalanine synthase/cysteine synthase, mitochondrial (Precursor) GN=CYSC OS=Spinacia oleracea (Spinach) PE=1 SV=1	E	Amino acid transport and metabolism	unnamed protein product [Coffea canephora]
Lactuca_sativa_newGene_1686	--	--	Cellular Component: plastid (GO:0009536);; Molecular Function: metal ion binding (GO:0046872);;	--	--	[R]	General function prediction only	Integrase core domain;; GAG-pre-integrase domain;; Zinc knuckle;; gag-polypeptide of LTR copia-type;; gag-polypeptide of LTR copia-type;; Reverse transcriptase (RNA-dependent DNA polymerase);; Domain of unknown function (DUF4219);; Reverse transcriptase (RNA-dependent DNA polymerase)	Endonuclease OS=Nicotiana tabacum (Common tobacco) PE=2 SV=1	R	General function prediction only	retrotransposon protein, putative, unclassified [Oryza sativa Japonica Group]
Lactuca_sativa_newGene_1650	--	--	Cellular Component: endoplasmic reticulum (GO:0005783);; Cellular Component: Golgi apparatus (GO:0005794);; Biological Process: negative regulation of ethylene-activated signaling pathway (GO:0010105);;	--	--	--	--	Protein of unknown function (DUF778)	Protein REVERSION-TO-ETHYLENE SENSITIVITY1 GN=RTE1 OS=Arabidopsis thaliana (Mouse-ear cress) PE=1 SV=1	S	Function unknown	Uncharacterized protein isoform 1 [Theobroma cacao]
Lactuca_sativa_newGene_2488	--	--	--	--	--	--	--	TPR repeat;; Tetratricopeptide repeat	--	S	Function unknown	PsbD mRNA maturation factor Nac2, chloroplastic [Gossypium arboreum]
Lactuca_sativa_newGene_2895	--	--	Cellular Component: plastid (GO:0009536);; Molecular Function: metal ion binding (GO:0046872);;	--	--	[R]	General function prediction only	Reverse transcriptase (RNA-dependent DNA polymerase);; gag-polypeptide of LTR copia-type;; GAG-pre-integrase domain;; Reverse transcriptase (RNA-dependent DNA polymerase)	Endonuclease OS=Nicotiana tabacum (Common tobacco) PE=2 SV=1	R	General function prediction only	retrotransposon protein, putative, unclassified [Oryza sativa Japonica Group]
Lactuca_sativa_newGene_797	--	--	--	--	--	--	--	Domain of unknown function (DUF4413);; hAT family C-terminal dimerisation region;; BED zinc finger	Zinc finger BED domain-containing protein RICESLEEPER 1 OS=Oryza sativa subsp. japonica (Rice) PE=3 SV=1	L	Replication, recombination and repair	PREDICTED: zinc finger BED domain-containing protein RICESLEEPER 1-like [Nicotiana sylvestris]
Lactuca_sativa_newGene_3006	--	--	--	K11000|2.36796e-07|pda:103723400|callose synthase 3-like; K11000 callose synthase [EC:2.4.1.-] (A)	--	--	--	--	Callose synthase 3 GN=T24H18.170 OS=Arabidopsis thaliana (Mouse-ear cress) PE=2 SV=3	S	Function unknown	PREDICTED: callose synthase 3-like [Phoenix dactylifera]
Lactuca_sativa_newGene_220	--	--	--	--	--	--	--	NB-ARC domain;; Leucine Rich repeats (2 copies);; Leucine rich repeat;; TIR domain;; TIR domain	Protein SUPPRESSOR OF npr1-1, CONSTITUTIVE 1 OS=Arabidopsis thaliana (Mouse-ear cress) PE=1 SV=3	T	Signal transduction mechanisms	TIR-NBS-LRR resistance-like protein RGC151 [Helianthus annuus]
Lactuca_sativa_newGene_446	--	--	--	--	--	--	--	--	--	U	Intracellular trafficking, secretion, and vesicular transport	hypothetical protein CISIN_1g0000281mg, partial [Citrus sinensis]
Lactuca_sativa_newGene_2519	--	--	Cellular Component: endoplasmic reticulum (GO:0005783);; Biological Process: intracellular protein transport (GO:0006886);; Cellular Component: integral component of membrane (GO:0016021);;	KEGG_annotation	KEGG_pathway_annotation	K14009|2.3401e-72|vvi:100265893|B-cell receptor-associated protein 31; K14009 B-cell receptor-associated protein 31 (A)	../inputs/Lactuca_sativa.newGene.longest_transcript.fa.Kegg.pathway	--	--	B-cell receptor-associated protein 31-like	--	U	Intracellular trafficking, secretion, and vesicular transport	PREDICTED: B-cell receptor-associated protein 31-like [Nelumbo nucifera]
Lactuca_sativa_newGene_3397	[O]	Posttranslational modification, protein turnover, chaperones	Molecular Function: structural molecule activity (GO:0005198);; Molecular Function: iron ion binding (GO:0005506);; Biological Process: chloroplast organization (GO:0009658);; Biological Process: iron-sulfur cluster assembly (GO:0016226);; Molecular Function: iron-sulfur cluster binding (GO:0051536);;	--	--	--	--	NifU-like domain	NifU-like protein 1, chloroplastic (Precursor) GN=T7B11.20 OS=Arabidopsis thaliana (Mouse-ear cress) PE=1 SV=1	O	Posttranslational modification, protein turnover, chaperones	PREDICTED: nifU-like protein 1, chloroplastic [Prunus mume]
Lactuca_sativa_newGene_2978	[L]	Replication, recombination and repair	Cellular Component: nuclear chromosome (GO:0000228);; Molecular Function: four-way junction DNA binding (GO:0000400);; Biological Process: meiotic mismatch repair (GO:0000710);; Molecular Function: damaged DNA binding (GO:0003684);; Molecular Function: protein binding (GO:0005515);; Molecular Function: ATP binding (GO:0005524);; Biological Process: ATP catabolic process (GO:0006200);; Biological …	KEGG_annotation	KEGG_pathway_annotation	K08737|6.85475e-21|pper:PRUPE_ppa000344mg|hypothetical protein; K08737 DNA mismatch repair protein MSH6 (A)	../inputs/Lactuca_sativa.newGene.longest_transcript.fa.Kegg.pathway	[L]	Replication, recombination and repair	--	DNA mismatch repair protein MSH6 GN=T10M13.8 OS=Arabidopsis thaliana (Mouse-ear cress) PE=1 SV=2	L	Replication, recombination and repair	hypothetical protein PRUPE_ppa000344mg [Prunus persica]
Lactuca_sativa_newGene_1331	--	--	--	--	--	--	--	double strand RNA binding domain from DEAD END PROTEIN 1;; Double-stranded RNA binding motif	Endoribonuclease Dicer homolog 4 GN=OSJNBb0065L13.5 OS=Oryza sativa subsp. japonica (Rice) PE=2 SV=1	A	RNA processing and modification	double-stranded RNA binding protein, putative [Ricinus communis]
Lactuca_sativa_newGene_1173	--	--	--	--	--	[S]	Function unknown	PPPDE putative peptidase domain	DeSI-like protein At4g17486 GN=At4g17486 OS=Arabidopsis thaliana (Mouse-ear cress) PE=2 SV=1	S	Function unknown	PREDICTED: deSI-like protein At4g17486 [Nicotiana sylvestris]
Lactuca_sativa_newGene_1306	--	--	--	KEGG_annotation	KEGG_pathway_annotation	K14431|1.53139e-17|vvi:100249156|transcription factor TGA1; K14431 transcription factor TGA (A)	../inputs/Lactuca_sativa.newGene.longest_transcript.fa.Kegg.pathway	--	--	--	--	K	Transcription	PREDICTED: transcription factor TGA1 isoform X2 [Vitis vinifera]
Lactuca_sativa_newGene_212	--	--	--	--	--	--	--	E2F/DP family winged-helix DNA-binding domain	E2F transcription factor-like E2FE GN=T24C20.40 OS=Arabidopsis thaliana (Mouse-ear cress) PE=2 SV=1	K	Transcription	hypothetical protein CISIN_1g0473531mg, partial [Citrus sinensis]
Lactuca_sativa_newGene_2618	--	--	Molecular Function: nucleic acid binding (GO:0003676);;	--	--	--	--	Domain of unknown function (DUF4413);; hAT family C-terminal dimerisation region;; BED zinc finger	Zinc finger BED domain-containing protein RICESLEEPER 1 OS=Oryza sativa subsp. japonica (Rice) PE=3 SV=1	L	Replication, recombination and repair	unnamed protein product [Coffea canephora]
Lactuca_sativa_newGene_1329	--	--	--	--	--	--	--	--	--	R	General function prediction only	PREDICTED: uncharacterized protein LOC103699729, partial [Phoenix dactylifera]
Lactuca_sativa_newGene_526	--	--	Molecular Function: DNA binding (GO:0003677);; Molecular Function: protein dimerization activity (GO:0046983);;	--	--	--	--	hAT family C-terminal dimerisation region	--	S	Function unknown	PREDICTED: uncharacterized protein LOC105167143 isoform X2 [Sesamum indicum]
Lactuca_sativa_newGene_181	--	--	Molecular Function: transferase activity, transferring glycosyl groups (GO:0016757);;	--	--	--	--	UDP-glucoronosyl and UDP-glucosyl transferase;; Glycosyltransferase family 28 C-terminal domain	7-deoxyloganetin glucosyltransferase GN=UGT85A24 OS=Gardenia jasminoides (Cape jasmine) PE=1 SV=1	CG	Energy production and conversion;; Carbohydrate transport and metabolism	UDP-glycosyltransferase 85C1 [Stevia rebaudiana]
Lactuca_sativa_newGene_1102	--	--	--	--	--	--	--	--	--	S	Function unknown	F26K24.5 protein [Theobroma cacao]
Lactuca_sativa_newGene_1189	--	--	--	--	--	--	--	--	--	--	--	PREDICTED: uncharacterized protein LOC104767683 [Camelina sativa]
Lactuca_sativa_newGene_1706	--	--	--	--	--	--	--	--	--	S	Function unknown	PREDICTED: uncharacterized protein LOC104113457 [Nicotiana tomentosiformis]
Lactuca_sativa_newGene_1262	--	--	--	K03549|5.07944e-06|cit:102621219|potassium transporter 2-like; K03549 KUP system potassium uptake protein (A)	--	--	--	--	Potassium transporter 7 GN=P0625E02.129 OS=Oryza sativa subsp. japonica (Rice) PE=2 SV=3	--	--	--
Lactuca_sativa_newGene_1776	--	--	Biological Process: defense response (GO:0006952);; Biological Process: response to hormone (GO:0009725);; Molecular Function: hydrolase activity, acting on ester bonds (GO:0016788);; Biological Process: response to other organism (GO:0051707);;	--	--	--	--	GDSL-like Lipase/Acylhydrolase	GDSL esterase/lipase 1 (Precursor) GN=GLIP1 OS=Arabidopsis thaliana (Mouse-ear cress) PE=1 SV=1	I	Lipid transport and metabolism	type II-1 GDSL lipase [Tanacetum cinerariifolium]
Lactuca_sativa_newGene_3311	--	--	--	K10357|0|sly:101245463|myosin-9-like; K10357 myosin V (A)	--	[Z]	Cytoskeleton	Myosin head (motor domain);; IQ calmodulin-binding motif;; Myosin N-terminal SH3-like domain	Myosin-9 GN=F22O13.20 OS=Arabidopsis thaliana (Mouse-ear cress) PE=2 SV=1	Z	Cytoskeleton	PREDICTED: myosin-9-like [Nelumbo nucifera]
Lactuca_sativa_newGene_99	[A]	RNA processing and modification	Molecular Function: nucleic acid binding (GO:0003676);; Molecular Function: poly(A)-specific ribonuclease activity (GO:0004535);; Cellular Component: nucleus (GO:0005634);;	KEGG_annotation	KEGG_pathway_annotation	K12581|5.75571e-161|gmx:100798365|probable CCR4-associated factor 1 homolog 7-like; K12581 CCR4-NOT transcription complex subunit 7/8 (A)	../inputs/Lactuca_sativa.newGene.longest_transcript.fa.Kegg.pathway	[A]	RNA processing and modification	CAF1 family ribonuclease	Probable CCR4-associated factor 1 homolog 10 GN=CAF1-10 OS=Arabidopsis thaliana (Mouse-ear cress) PE=2 SV=1	K	Transcription	PREDICTED: probable CCR4-associated factor 1 homolog 7-like [Glycine max]
Lactuca_sativa_newGene_1846	--	--	--	K15128|1.12187e-28|vvi:100253150|mediator of RNA polymerase II transcription subunit 6; K15128 mediator of RNA polymerase II transcription subunit 6 (A)	--	--	--	--	Mediator of RNA polymerase II transcription subunit 6 GN=MHC9 OS=Arabidopsis thaliana (Mouse-ear cress) PE=1 SV=1	K	Transcription	PREDICTED: mediator of RNA polymerase II transcription subunit 6 [Vitis vinifera]
Lactuca_sativa_newGene_2284	--	--	--	--	--	--	--	Domain of unknown function (DUF4220)	--	S	Function unknown	PREDICTED: uncharacterized protein LOC102605257 isoform X1 [Solanum tuberosum]
Lactuca_sativa_newGene_3338	--	--	Molecular Function: nucleotide binding (GO:0000166);; Molecular Function: ion binding (GO:0043167);; Biological Process: cellular macromolecule metabolic process (GO:0044260);; Biological Process: nucleic acid metabolic process (GO:0090304);;	--	--	[R]	General function prediction only	Reverse transcriptase (RNA-dependent DNA polymerase);; gag-polypeptide of LTR copia-type;; gag-polypeptide of LTR copia-type;; gag-polypeptide of LTR copia-type;; Integrase core domain;; GAG-pre-integrase domain	Endonuclease OS=Nicotiana tabacum (Common tobacco) PE=2 SV=1	R	General function prediction only	hypothetical protein VITISV_042091 [Vitis vinifera]
Lactuca_sativa_newGene_535	[S]	Function unknown	--	--	--	--	--	Protein of unknown function (DUF819)	--	S	Function unknown	Keratin-associated protein 5-4 [Theobroma cacao]
Lactuca_sativa_newGene_2876	--	--	Molecular Function: binding (GO:0005488);; Molecular Function: kinase activity (GO:0016301);;	K13412|1.74319e-14|atr:s00103p00151780|AMTR_s00103p00151780; hypothetical protein; K13412 calcium-dependent protein kinase [EC:2.7.11.1] (A)	--	--	--	--	Calcium-dependent protein kinase 7 GN=CPK7 OS=Arabidopsis thaliana (Mouse-ear cress) PE=2 SV=1	T	Signal transduction mechanisms	unnamed protein product [Coffea canephora]
Lactuca_sativa_newGene_1299	[RTKL]	General function prediction only;; Signal transduction mechanisms;; Transcription;; Replication, recombination and repair	--	K04733|6.47911e-56|pop:POPTR_0011s065502|hypothetical protein; K04733 interleukin-1 receptor-associated kinase 4 [EC:2.7.11.1] (A)	--	[R]	General function prediction only	Protein tyrosine kinase;; Protein kinase domain	Probable LRR receptor-like serine/threonine-protein kinase At1g07650 (Precursor) GN=At1g07650 OS=Arabidopsis thaliana (Mouse-ear cress) PE=1 SV=1	T	Signal transduction mechanisms	hypothetical protein POPTR_0011s065502g, partial [Populus trichocarpa]
Lactuca_sativa_newGene_1687	--	--	Molecular Function: nucleic acid binding (GO:0003676);; Biological Process: DNA metabolic process (GO:0006259);;	--	--	--	--	gag-polypeptide of LTR copia-type;; gag-polypeptide of LTR copia-type;; Domain of unknown function (DUF4219);; GAG-pre-integrase domain	Endonuclease OS=Nicotiana tabacum (Common tobacco) PE=2 SV=1	S	Function unknown	hypothetical protein OsI_30754 [Oryza sativa Indica Group]
Lactuca_sativa_newGene_936	--	--	Biological Process: single-organism cellular process (GO:0044763);;	--	--	--	--	--	--	S	Function unknown	PREDICTED: uncharacterized protein LOC100252711 [Vitis vinifera]
Lactuca_sativa_newGene_1843	--	--	Molecular Function: nucleoside-triphosphatase activity (GO:0017111);;	KEGG_annotation	KEGG_pathway_annotation	K05663|9.15259e-11|pper:PRUPEppa002114m1g|hypothetical protein; K05663 mitochondrial ABC transporter ATM (A)	../inputs/Lactuca_sativa.newGene.longest_transcript.fa.Kegg.pathway	--	--	--	ABC transporter B family member 25, mitochondrial (Precursor) GN=MCK7.14 OS=Arabidopsis thaliana (Mouse-ear cress) PE=1 SV=1	Q	Secondary metabolites biosynthesis, transport and catabolism	hypothetical protein PRUPE_ppa002114m1g, partial [Prunus persica]
Lactuca_sativa_newGene_496	--	--	Molecular Function: carboxypeptidase activity (GO:0004180);; Biological Process: proteolysis (GO:0006508);; Molecular Function: serine-type peptidase activity (GO:0008236);;	--	--	--	--	Serine carboxypeptidase S28;; Serine carboxypeptidase S28	Probable serine protease EDA2 (Precursor) GN=EDA2 OS=Arabidopsis thaliana (Mouse-ear cress) PE=2 SV=2	O	Posttranslational modification, protein turnover, chaperones	hypothetical protein PRUPE_ppa004656mg [Prunus persica]
Lactuca_sativa_newGene_3442	[G]	Carbohydrate transport and metabolism	Molecular Function: beta-N-acetylhexosaminidase activity (GO:0004563);; Cellular Component: vacuole (GO:0005773);; Cellular Component: cytosol (GO:0005829);; Biological Process: carbohydrate metabolic process (GO:0005975);; Cellular Component: plant-type cell wall (GO:0009505);; Molecular Function: cation binding (GO:0043169);;	KEGG_annotation	KEGG_pathway_annotation	K12373|0|fve:101302591|beta-hexosaminidase 1-like; K12373 hexosaminidase [EC:3.2.1.52] (A)	../inputs/Lactuca_sativa.newGene.longest_transcript.fa.Kegg.pathway	--	--	Glycosyl hydrolase family 20, catalytic domain;; beta-acetyl hexosaminidase like;; Glycosyl hydrolase family 20, catalytic domain	Beta-hexosaminidase 1 (Precursor) GN=T26I12.140 OS=Arabidopsis thaliana (Mouse-ear cress) PE=1 SV=1	G	Carbohydrate transport and metabolism	hypothetical protein MIMGU_mgv1a003720mg [Erythranthe guttata]
Lactuca_sativa_newGene_1793	[E]	Amino acid transport and metabolism	Molecular Function: oxidoreductase activity, acting on paired donors, with incorporation or reduction of molecular oxygen, NAD(P)H as one donor, and incorporation of one atom of oxygen (GO:0016709);; Molecular Function: metal ion binding (GO:0046872);;	--	--	--	--	Cytochrome P450;; Serine acetyltransferase, N-terminal;; Bacterial transferase hexapeptide (six repeats);; Hexapeptide repeat of succinyl-transferase	Cytochrome P450 71D11 (Fragment) GN=CYP71D11 OS=Lotus japonicus (Lotus corniculatus var. japonicus) PE=2 SV=1	Q	Secondary metabolites biosynthesis, transport and catabolism	PREDICTED: cytochrome P450 71D11-like [Prunus mume]
Lactuca_sativa_newGene_441	--	--	Molecular Function: helicase activity (GO:0004386);; Biological Process: primary metabolic process (GO:0044238);; Biological Process: cellular macromolecule metabolic process (GO:0044260);;	K10899|2.72797e-36|sly:101268017|mediator of RNA polymerase II transcription subunit 34; K10899 ATP-dependent DNA helicase Q1 [EC:3.6.4.12] (A)	--	--	--	--	Mediator of RNA polymerase II transcription subunit 34 GN=At1g31360 OS=Arabidopsis thaliana (Mouse-ear cress) PE=1 SV=1	L	Replication, recombination and repair	PREDICTED: mediator of RNA polymerase II transcription subunit 34 [Solanum lycopersicum]
Lactuca_sativa_newGene_2483	--	--	--	--	--	--	--	Domain of unknown function	Ankyrin repeat-containing protein At3g12360 GN=At3g12360 OS=Arabidopsis thaliana (Mouse-ear cress) PE=2 SV=1	S	Function unknown	hypothetical protein MIMGU_mgv11b016979mg, partial [Erythranthe guttata]
Lactuca_sativa_newGene_2967	--	--	--	--	--	--	--	Leucine Rich repeats (2 copies);; Leucine Rich Repeat;; Leucine rich repeat;; Leucine Rich repeat;; Leucine rich repeat;; Leucine rich repeat N-terminal domain	Probable inactive receptor kinase At5g10020 (Precursor) GN=At5g10020 OS=Arabidopsis thaliana (Mouse-ear cress) PE=1 SV=2	S	Function unknown	PREDICTED: probable LRR receptor-like serine/threonine-protein kinase At4g36180 [Malus domestica]
Lactuca_sativa_newGene_1336	--	--	Molecular Function: binding (GO:0005488);;	--	--	--	--	Domain of unknown function (DUF4413);; BED zinc finger	Zinc finger BED domain-containing protein RICESLEEPER 2 OS=Oryza sativa subsp. japonica (Rice) PE=2 SV=1	L	Replication, recombination and repair	PREDICTED: zinc finger BED domain-containing protein RICESLEEPER 2-like [Phoenix dactylifera]
Lactuca_sativa_newGene_1766	--	--	--	--	--	--	--	PPR repeat family;; PPR repeat;; PPR repeat;; Pentatricopeptide repeat domain	Pentatricopeptide repeat-containing protein At1g79540 GN=At1g79540 OS=Arabidopsis thaliana (Mouse-ear cress) PE=2 SV=1	R	General function prediction only	PREDICTED: pentatricopeptide repeat-containing protein At1g79540 [Nicotiana tomentosiformis]
Lactuca_sativa_newGene_2301	--	--	--	--	--	--	--	--	--	--	--	PREDICTED: cyanogenic beta-glucosidase-like [Sesamum indicum]
Lactuca_sativa_newGene_1168	[R]	General function prediction only	--	--	--	--	--	Iron/zinc purple acid phosphatase-like protein C;; Calcineurin-like phosphoesterase	Probable inactive purple acid phosphatase 27 (Precursor) GN=PAP27 OS=Arabidopsis thaliana (Mouse-ear cress) PE=2 SV=1	G	Carbohydrate transport and metabolism	putative metallophosphatase family protein [Populus trichocarpa]
Lactuca_sativa_newGene_3010	--	--	Cellular Component: mitochondrion (GO:0005739);; Biological Process: auxin polar transport (GO:0009926);; Cellular Component: chloroplast envelope (GO:0009941);; Biological Process: response to UV-B (GO:0010224);;	--	--	--	--	Vitamin B6 photo-protection and homoeostasis	Protein root UVB sensitive 2, chloroplastic {ECO:0000303|PubMed:19515790} OS=Arabidopsis thaliana (Mouse-ear cress) PE=1 SV=2	S	Function unknown	Uncharacterized protein TCM_004048 [Theobroma cacao]
Lactuca_sativa_newGene_1257	--	--	--	--	--	--	--	--	--	--	--	PREDICTED: mitochondrial ribosome-associated GTPase 1 [Nicotiana sylvestris]
Lactuca_sativa_newGene_463	--	--	Molecular Function: oligosaccharyl transferase activity (GO:0004576);; Cellular Component: endoplasmic reticulum (GO:0005783);; Cellular Component: plasma membrane (GO:0005886);; Biological Process: rRNA processing (GO:0006364);; Biological Process: protein glycosylation (GO:0006486);; Biological Process: systemic acquired resistance (GO:0009627);; Biological Process: response to salt stress (GO:…	KEGG_annotation	KEGG_pathway_annotation	K07151|3.10573e-21|pvu:PHAVU_004G170000g|hypothetical protein; K07151 dolichyl-diphosphooligosaccharide--protein glycosyltransferase [EC:2.4.99.18] (A)	../inputs/Lactuca_sativa.newGene.longest_transcript.fa.Kegg.pathway	--	--	--	Dolichyl-diphosphooligosaccharide--protein glycosyltransferase subunit STT3A OS=Oryza sativa subsp. japonica (Rice) PE=2 SV=1	O	Posttranslational modification, protein turnover, chaperones	hypothetical protein PHAVU_004G170000g [Phaseolus vulgaris]
Lactuca_sativa_newGene_491	--	--	Biological Process: metabolic process (GO:0008152);; Molecular Function: transferase activity, transferring acyl groups other than amino-acyl groups (GO:0016747);;	KEGG_annotation	KEGG_pathway_annotation	K14457|3.24659e-134|sly:101245720|diacylglycerol O-acyltransferase 2; K14457 2-acylglycerol O-acyltransferase 2 [EC:2.3.1.22] (A)	../inputs/Lactuca_sativa.newGene.longest_transcript.fa.Kegg.pathway	[I]	Lipid transport and metabolism	Diacylglycerol acyltransferase;; Acyltransferase	Diacylglycerol O-acyltransferase 2 GN=DGAT2 OS=Arabidopsis thaliana (Mouse-ear cress) PE=2 SV=1	I	Lipid transport and metabolism	diacylglycerol acyltransferase 2 [Helianthus annuus]
Lactuca_sativa_newGene_2199	--	--	--	--	--	--	--	Protein of unknown function (DUF630)	--	S	Function unknown	PREDICTED: uncharacterized protein LOC101510604 [Cicer arietinum]
Lactuca_sativa_newGene_221	--	--	--	--	--	--	--	--	--	S	Function unknown	PREDICTED: uncharacterized protein LOC100244237 isoform X2 [Vitis vinifera]
Lactuca_sativa_newGene_1105	[L]	Replication, recombination and repair	Molecular Function: RNA binding (GO:0003723);; Molecular Function: RNA-directed DNA polymerase activity (GO:0003964);; Cellular Component: nucleus (GO:0005634);; Biological Process: RNA-dependent DNA replication (GO:0006278);; Biological Process: DNA integration (GO:0015074);; Biological Process: protein metabolic process (GO:0019538);;	--	--	[R]	General function prediction only	--	--	R	General function prediction only	PREDICTED: uncharacterized protein LOC104880390 [Vitis vinifera]
Lactuca_sativa_newGene_161	[L]	Replication, recombination and repair	--	--	--	--	--	MULE transposase domain;; Transposase, Mutator family	--	S	Function unknown	hypothetical protein PRUPE_ppa022920mg, partial [Prunus persica]
Lactuca_sativa_newGene_1817	--	--	--	KEGG_annotation	KEGG_pathway_annotation	K01115|4.30894e-06|crb:CARUB_v10000454mg|hypothetical protein; K01115 phospholipase D1/2 [EC:3.1.4.4] (A)	../inputs/Lactuca_sativa.newGene.longest_transcript.fa.Kegg.pathway	--	--	--	Phospholipase D gamma 3 GN=PLDGAMMA3 OS=Arabidopsis thaliana (Mouse-ear cress) PE=1 SV=1	--	--	--
Lactuca_sativa_newGene_873	--	--	--	--	--	--	--	YqaJ-like viral recombinase domain	--	S	Function unknown	PREDICTED: uncharacterized protein LOC105168366 [Sesamum indicum]
Lactuca_sativa_newGene_1747	[O]	Posttranslational modification, protein turnover, chaperones	Molecular Function: threonine-type endopeptidase activity (GO:0004298);; Cellular Component: nucleus (GO:0005634);; Cellular Component: vacuolar membrane (GO:0005774);; Cellular Component: cytosol (GO:0005829);; Biological Process: gluconeogenesis (GO:0006094);; Biological Process: glycolytic process (GO:0006096);; Biological Process: water transport (GO:0006833);; Biological Process: hyperosmoti…	KEGG_annotation	KEGG_pathway_annotation	K02727|1.20939e-161|sot:102581342|proteasome subunit alpha type-3-like; K02727 20S proteasome subunit alpha 7 [EC:3.4.25.1] (A)	../inputs/Lactuca_sativa.newGene.longest_transcript.fa.Kegg.pathway	[O]	Posttranslational modification, protein turnover, chaperones	Proteasome subunit;; Proteasome subunit A N-terminal signature	Proteasome subunit alpha type-3 GN=PAG1 OS=Spinacia oleracea (Spinach) PE=2 SV=1	O	Posttranslational modification, protein turnover, chaperones	PREDICTED: proteasome subunit alpha type-3 [Nicotiana tomentosiformis]
Lactuca_sativa_newGene_3454	--	--	--	--	--	--	--	--	Endonuclease OS=Nicotiana tabacum (Common tobacco) PE=2 SV=1	R	General function prediction only	PREDICTED: uncharacterized protein LOC100304242 isoform X1 [Zea mays]
Lactuca_sativa_newGene_32	--	--	Cellular Component: mitochondrion (GO:0005739);; Cellular Component: chloroplast stroma (GO:0009570);; Biological Process: response to nitrate (GO:0010167);; Cellular Component: membrane (GO:0016020);; Molecular Function: heme binding (GO:0020037);; Cellular Component: apoplast (GO:0048046);; Molecular Function: ferredoxin-nitrite reductase activity (GO:0048307);; Molecular Function: iron-sulfur …	KEGG_annotation	KEGG_pathway_annotation	K00366|3.24118e-35|cic:CICLE_v10028067mg|hypothetical protein; K00366 ferredoxin-nitrite reductase [EC:1.7.7.1] (A)	../inputs/Lactuca_sativa.newGene.longest_transcript.fa.Kegg.pathway	--	--	--	Ferredoxin--nitrite reductase, chloroplastic (Precursor) GN=F9O13.17 OS=Arabidopsis thaliana (Mouse-ear cress) PE=1 SV=1	P	Inorganic ion transport and metabolism	hypothetical protein CISIN_1g047572mg [Citrus sinensis]
Lactuca_sativa_newGene_1673	--	--	Biological Process: phragmoplast assembly (GO:0000914);; Molecular Function: protein binding (GO:0005515);; Molecular Function: plus-end-directed microtubule motor activity (GO:0008574);; Cellular Component: phragmoplast (GO:0009524);; Biological Process: petal formation (GO:0048451);; Biological Process: sepal formation (GO:0048453);; Biological Process: microgametogenesis (GO:0055046);; Biologi…	K10400|2.92435e-24|brp:103832218|kinesin-like protein KIN12B; K10400 kinesin family member 15 (A)	--	--	--	Kinesin-related	Kinesin-like protein KIN12B GN=MDB19.16 OS=Arabidopsis thaliana (Mouse-ear cress) PE=1 SV=1	Z	Cytoskeleton	PREDICTED: kinesin-like protein KIN12B isoform X2 [Brassica rapa]
Lactuca_sativa_newGene_233	--	--	Biological Process: macromolecule metabolic process (GO:0043170);; Biological Process: primary metabolic process (GO:0044238);;	--	--	--	--	Retrotransposon gag protein;; Replication protein A C terminal	Replication protein A 32 kDa subunit A GN=T28I24.22 OS=Arabidopsis thaliana (Mouse-ear cress) PE=1 SV=2	R	General function prediction only	PREDICTED: uncharacterized protein LOC104901618 [Beta vulgaris subsp. vulgaris]
Lactuca_sativa_newGene_2474	--	--	Molecular Function: transferase activity, transferring phosphorus-containing groups (GO:0016772);; Molecular Function: ion binding (GO:0043167);; Molecular Function: organic cyclic compound binding (GO:0097159);; Molecular Function: heterocyclic compound binding (GO:1901363);;	--	--	--	--	BED zinc finger;; Domain of unknown function (DUF4413)	Putative AC transposase OS=Zea mays (Maize) PE=2 SV=2	S	Function unknown	hypothetical protein VITISV_013417 [Vitis vinifera]
Lactuca_sativa_newGene_2852	--	--	Biological Process: metabolic process (GO:0008152);;	--	--	--	--	--	--	Q	Secondary metabolites biosynthesis, transport and catabolism	PREDICTED: short-chain dehydrogenase TIC 32, chloroplastic-like [Cucumis melo]
Lactuca_sativa_newGene_1857	--	--	Molecular Function: zinc ion binding (GO:0008270);;	--	--	--	--	FAR1 DNA-binding domain;; MULE transposase domain;; SWIM zinc finger	Protein FAR1-RELATED SEQUENCE 11 GN=FRS11 OS=Arabidopsis thaliana (Mouse-ear cress) PE=2 SV=1	S	Function unknown	PREDICTED: protein FAR1-RELATED SEQUENCE 11 [Sesamum indicum]
Lactuca_sativa_newGene_182	--	--	--	--	--	--	--	gag-polypeptide of LTR copia-type;; Retrotransposon gag protein;; gag-polypeptide of LTR copia-type;; Integrase core domain;; GAG-pre-integrase domain	Endonuclease OS=Nicotiana tabacum (Common tobacco) PE=2 SV=1	R	General function prediction only	PREDICTED: uncharacterized protein LOC104891164 [Beta vulgaris subsp. vulgaris]
Lactuca_sativa_newGene_2886	[K]	Transcription	Molecular Function: DNA binding (GO:0003677);; Biological Process: regulation of transcription, DNA-templated (GO:0006355);; Molecular Function: zinc ion binding (GO:0008270);;	--	--	--	--	'Cold-shock' DNA-binding domain;; Zinc knuckle;; Ribonuclease B OB domain	Glycine-rich protein 2 GN=GRP-2 OS=Nicotiana sylvestris (Wood tobacco) PE=2 SV=1	J	Translation, ribosomal structure and biogenesis	PREDICTED: glycine-rich protein 2-like isoform X1 [Pyrus x bretschneideri]
Lactuca_sativa_newGene_1190	--	--	Cellular Component: actin filament (GO:0005884);; Biological Process: actin nucleation (GO:0045010);;	--	--	--	--	C2 domain of PTEN tumour-suppressor protein	Formin-like protein 20 GN=MBK20.20/MBK20.21 OS=Arabidopsis thaliana (Mouse-ear cress) PE=2 SV=3	R	General function prediction only	unnamed protein product [Coffea canephora]
Lactuca_sativa_newGene_3414	[E]	Amino acid transport and metabolism	Molecular Function: binding (GO:0005488);;	--	--	--	--	GMC oxidoreductase	Long-chain-alcohol oxidase FAO1 GN=FAO1 OS=Lotus japonicus (Lotus corniculatus var. japonicus) PE=1 SV=1	S	Function unknown	PREDICTED: uncharacterized protein LOC104880154 [Vitis vinifera]
Lactuca_sativa_newGene_3324	--	--	--	KEGG_annotation	KEGG_pathway_annotation	K10901|5.89259e-08|sot:102600231|ATP-dependent DNA helicase Q-like 1-like; K10901 bloom syndrome protein [EC:3.6.4.12] (A)	../inputs/Lactuca_sativa.newGene.longest_transcript.fa.Kegg.pathway	--	--	--	ATP-dependent DNA helicase Q-like 1 GN=F10A16.2 OS=Arabidopsis thaliana (Mouse-ear cress) PE=2 SV=1	L	Replication, recombination and repair	PREDICTED: ATP-dependent DNA helicase Q-like 1-like [Solanum tuberosum]
Lactuca_sativa_newGene_121	[H]	Coenzyme transport and metabolism	Molecular Function: hydroxyethylthiazole kinase activity (GO:0004417);; Biological Process: thiamine biosynthetic process (GO:0009228);; Biological Process: phosphorylation (GO:0016310);;	KEGG_annotation	KEGG_pathway_annotation	K00878|8.37109e-124|cit:102618396|hydroxyethylthiazole kinase-like; K00878 hydroxyethylthiazole kinase [EC:2.7.1.50] (A)	../inputs/Lactuca_sativa.newGene.longest_transcript.fa.Kegg.pathway	--	--	Hydroxyethylthiazole kinase family	Hydroxyethylthiazole kinase GN=THIM OS=Arabidopsis thaliana (Mouse-ear cress) PE=1 SV=1	H	Coenzyme transport and metabolism	PREDICTED: hydroxyethylthiazole kinase-like isoform X1 [Citrus sinensis]
Lactuca_sativa_newGene_3358	--	--	Molecular Function: nucleic acid binding (GO:0003676);; Molecular Function: transferase activity, transferring phosphorus-containing groups (GO:0016772);; Biological Process: primary metabolic process (GO:0044238);; Biological Process: cellular macromolecule metabolic process (GO:0044260);;	--	--	--	--	Reverse transcriptase (RNA-dependent DNA polymerase);; zinc-binding in reverse transcriptase;; Reverse transcriptase (RNA-dependent DNA polymerase)	Putative ribonuclease H protein At1g65750 GN=At1g65750 OS=Arabidopsis thaliana (Mouse-ear cress) PE=3 SV=1	R	General function prediction only	hypothetical protein [Beta vulgaris subsp. vulgaris]
Lactuca_sativa_newGene_1334	--	--	Molecular Function: nucleic acid binding (GO:0003676);;	--	--	--	--	hAT family C-terminal dimerisation region;; Domain of unknown function (DUF4413);; BED zinc finger	Zinc finger BED domain-containing protein DAYSLEEPER GN=HAT OS=Arabidopsis thaliana (Mouse-ear cress) PE=1 SV=1	L	Replication, recombination and repair	PREDICTED: zinc finger BED domain-containing protein DAYSLEEPER-like [Vitis vinifera]
Lactuca_sativa_newGene_547	--	--	Molecular Function: iron ion binding (GO:0005506);; Molecular Function: protein binding (GO:0005515);; Cellular Component: mitochondrial respiratory chain complex III (GO:0005750);; Cellular Component: vacuole (GO:0005773);; Biological Process: ubiquitin-dependent protein catabolic process (GO:0006511);; Biological Process: photorespiration (GO:0009853);; Cellular Component: integral component of…	KEGG_annotation	KEGG_pathway_annotation	K00413|2.04189e-16|pmum:103330372|cytochrome c1-2, heme protein, mitochondrial; K00413 ubiquinol-cytochrome c reductase cytochrome c1 subunit (A)	../inputs/Lactuca_sativa.newGene.longest_transcript.fa.Kegg.pathway	--	--	--	Cytochrome c1-2, heme protein, mitochondrial (Precursor; Fragment) GN=CYCL OS=Solanum tuberosum (Potato) PE=1 SV=1	C	Energy production and conversion	PREDICTED: cytochrome c1-2, heme protein, mitochondrial [Prunus mume]
Lactuca_sativa_newGene_1889	--	--	Cellular Component: nuclear pore (GO:0005643);; Biological Process: intracellular transport (GO:0046907);;	K15304|3.42129e-105|vvi:100265296|nuclear pore complex protein NUP50A; K15304 Ran-binding protein 3 (A)	--	[U]	Intracellular trafficking, secretion, and vesicular transport	RanBP1 domain;; NUP50 (Nucleoporin 50 kDa)	Nuclear pore complex protein NUP50A {ECO:0000303|PubMed:21189294} OS=Arabidopsis thaliana (Mouse-ear cress) PE=1 SV=1	U	Intracellular trafficking, secretion, and vesicular transport	unnamed protein product [Vitis vinifera]
Lactuca_sativa_newGene_1836	--	--	Biological Process: cellular macromolecule metabolic process (GO:0044260);; Biological Process: nucleic acid metabolic process (GO:0090304);; Molecular Function: organic cyclic compound binding (GO:0097159);; Molecular Function: heterocyclic compound binding (GO:1901363);;	--	--	[R]	General function prediction only	Integrase core domain;; GAG-pre-integrase domain;; gag-polypeptide of LTR copia-type;; gag-polypeptide of LTR copia-type;; Retrotransposon gag protein	Endonuclease OS=Nicotiana tabacum (Common tobacco) PE=2 SV=1	R	General function prediction only	hypothetical protein VITISV_042091 [Vitis vinifera]
Lactuca_sativa_newGene_1702	--	--	Biological Process: protein N-linked glycosylation (GO:0006487);; Cellular Component: integral component of membrane (GO:0016021);; Molecular Function: glycoprotein 3-alpha-L-fucosyltransferase activity (GO:0018392);; Cellular Component: Golgi cisterna membrane (GO:0032580);; Biological Process: fucosylation (GO:0036065);;	K00753|0|pop:POPTR_0009s10430g|POPTRDRAFT_1087083; alpha1 family protein; K00753 glycoprotein 3-alpha-L-fucosyltransferase [EC:2.4.1.214] (A)	--	--	--	Glycosyltransferase family 10 (fucosyltransferase)	Glycoprotein 3-alpha-L-fucosyltransferase A GN=FUT11 OS=Arabidopsis thaliana (Mouse-ear cress) PE=2 SV=1	EG	Amino acid transport and metabolism;; Carbohydrate transport and metabolism	PREDICTED: glycoprotein 3-alpha-L-fucosyltransferase A-like isoform X2 [Cucumis melo]
Lactuca_sativa_newGene_1656	--	--	--	K04733|6.31027e-16|tcc:TCM_031105|Malectin/receptor protein kinase family protein; K04733 interleukin-1 receptor-associated kinase 4 [EC:2.7.11.1] (A)	--	--	--	Protein tyrosine kinase;; Protein kinase domain	Probable receptor-like protein kinase At1g30570 (Precursor) GN=At1g30570 OS=Arabidopsis thaliana (Mouse-ear cress) PE=3 SV=1	J	Translation, ribosomal structure and biogenesis	hypothetical protein MIMGU_mgv1a018108mg, partial [Erythranthe guttata]
Lactuca_sativa_newGene_1916	[D]	Cell cycle control, cell division, chromosome partitioning	Biological Process: regulation of cell cycle (GO:0051726);;	K05868|1.28803e-156|sly:101248926|G2/mitotic-specific cyclin S13-7-like; K05868 cyclin B (A)	--	[D]	Cell cycle control, cell division, chromosome partitioning	Cyclin, N-terminal domain;; Cyclin, C-terminal domain	G2/mitotic-specific cyclin-1 OS=Antirrhinum majus (Garden snapdragon) PE=2 SV=1	D	Cell cycle control, cell division, chromosome partitioning	PREDICTED: G2/mitotic-specific cyclin S13-7-like isoform X1 [Nicotiana tomentosiformis]
Lactuca_sativa_newGene_1251	--	--	--	--	--	--	--	--	Uncharacterized protein At3g27210 GN=Y-2 OS=Arabidopsis thaliana (Mouse-ear cress) PE=1 SV=1	S	Function unknown	conserved hypothetical protein [Ricinus communis]
Lactuca_sativa_newGene_2947	--	--	Molecular Function: hydrolase activity (GO:0016787);;	K11592|2.62066e-26|tcc:TCM_037410|Endoribonuclease Dicera, putative isoform 2; K11592 endoribonuclease Dicer [EC:3.1.26.-] (A)	--	--	--	--	--	A	RNA processing and modification	Ribonuclease III, putative isoform 1 [Theobroma cacao]
Lactuca_sativa_newGene_1952	--	--	--	--	--	--	--	--	Protein ENHANCED DISEASE RESISTANCE 2 GN=EDR2 OS=Arabidopsis thaliana (Mouse-ear cress) PE=2 SV=1	--	--	PREDICTED: protein ENHANCED DISEASE RESISTANCE 2-like isoform X3 [Beta vulgaris subsp. vulgaris]
Lactuca_sativa_newGene_601	--	--	--	K14782|1.06481e-39|vvi:100249550|putative uncharacterized protein DDB_G0270496; K14782 protein AATF/BFR2 (A)	--	--	--	MULE transposase domain	--	R	General function prediction only	PREDICTED: uncharacterized protein LOC104880719 [Vitis vinifera]
Lactuca_sativa_newGene_218	[S]	Function unknown	Cellular Component: nucleus (GO:0005634);; Biological Process: DNA replication (GO:0006260);;	K10733|1.71568e-100|vvi:100264816|DNA replication complex GINS protein PSF2; K10733 GINS complex subunit 2 (A)	--	[S]	Function unknown	GINS complex protein	DNA replication complex GINS protein PSF2 GN=GINS2 OS=Arabidopsis thaliana (Mouse-ear cress) PE=2 SV=2	L	Replication, recombination and repair	unnamed protein product [Coffea canephora]
Lactuca_sativa_newGene_137	[F]	Nucleotide transport and metabolism	--	KEGG_annotation	KEGG_pathway_annotation	K13800|1.64266e-116|sot:102583881|UMP-CMP kinase-like; K13800 UMP-CMP kinase [EC:2.7.4.- 2.7.4.14] (A)	../inputs/Lactuca_sativa.newGene.longest_transcript.fa.Kegg.pathway	[F]	Nucleotide transport and metabolism	Adenylate kinase;; AAA domain;; AAA domain;; AAA domain;; Thymidylate kinase	Probable UMP/CMP kinase 3 GN=P0524E08.133 OS=Oryza sativa subsp. japonica (Rice) PE=2 SV=1	F	Nucleotide transport and metabolism	PREDICTED: UMP-CMP kinase 3 {ECO:0000255|HAMAP-Rule:MF_03172} isoform X2 [Nicotiana tomentosiformis]
Lactuca_sativa_newGene_2857	[R]	General function prediction only	--	KEGG_annotation	KEGG_pathway_annotation	K14411|5.8679e-101|vvi:100263471|heterogeneous nuclear ribonucleoprotein 1-like; K14411 RNA-binding protein Musashi (A)	../inputs/Lactuca_sativa.newGene.longest_transcript.fa.Kegg.pathway	[A]	RNA processing and modification	RNA recognition motif. (a.k.a. RRM, RBD, or RNP domain);; RNA recognition motif (a.k.a. RRM, RBD, or RNP domain);; RNA recognition motif. (a.k.a. RRM, RBD, or RNP domain)	Heterogeneous nuclear ribonucleoprotein 1 GN=RNP1 OS=Arabidopsis thaliana (Mouse-ear cress) PE=1 SV=1	A	RNA processing and modification	unnamed protein product [Vitis vinifera]
Lactuca_sativa_newGene_2948	[H]	Coenzyme transport and metabolism	Molecular Function: 6,7-dimethyl-8-ribityllumazine synthase activity (GO:0000906);; Biological Process: glucose catabolic process (GO:0006007);; Biological Process: riboflavin biosynthetic process (GO:0009231);; Cellular Component: riboflavin synthase complex (GO:0009349);; Cellular Component: chloroplast stroma (GO:0009570);; Biological Process: jasmonic acid mediated signaling pathway (GO:00098…	KEGG_annotation	KEGG_pathway_annotation	K00794|4.60655e-98|pop:POPTR_0017s00360g|7-dimethyl-8-ribityllumazine synthase family protein; K00794 6,7-dimethyl-8-ribityllumazine synthase [EC:2.5.1.78] (A)	../inputs/Lactuca_sativa.newGene.longest_transcript.fa.Kegg.pathway	--	--	6,7-dimethyl-8-ribityllumazine synthase	6,7-dimethyl-8-ribityllumazine synthase, chloroplastic (Precursor) GN=At2g44050 OS=Arabidopsis thaliana (Mouse-ear cress) PE=2 SV=1	H	Coenzyme transport and metabolism	PREDICTED: 6,7-dimethyl-8-ribityllumazine synthase, chloroplastic [Populus euphratica]
Lactuca_sativa_newGene_113	--	--	--	--	--	--	--	Domain of unknown function (DUF1985)	--	--	--	hypothetical protein RirG_100430 [Rhizophagus irregularis DAOM 197198w]
Lactuca_sativa_newGene_2867	--	--	Molecular Function: pinoresinol reductase activity (GO:0010283);; Molecular Function: lariciresinol reductase activity (GO:0010284);; Biological Process: oxidation-reduction process (GO:0055114);; Biological Process: (+)-pinoresinol catabolic process (GO:1902125);; Biological Process: (-)-lariciresinol biosynthetic process (GO:1902129);; Biological Process: (+)-lariciresinol catabolic process (GO…	--	--	--	--	NmrA-like family	Bifunctional pinoresinol-lariciresinol reductase 2 GN=PLR_Lu2 OS=Linum usitatissimum (Flax) PE=1 SV=1	R	General function prediction only	unnamed protein product [Vitis vinifera]
Lactuca_sativa_newGene_1270	--	--	Molecular Function: binding (GO:0005488);;	--	--	--	--	--	--	R	General function prediction only	hypothetical protein VITISV_011340 [Vitis vinifera]
Lactuca_sativa_newGene_837	[L]	Replication, recombination and repair	--	--	--	[R]	General function prediction only	Integrase core domain;; Retroviral aspartyl protease;; Aspartyl protease;; Aspartyl protease;; Chromo (CHRromatin Organisation MOdifier) domain	Uncharacterized mitochondrial protein AtMg00860 GN=AtMg00860 OS=Arabidopsis thaliana (Mouse-ear cress) PE=4 SV=1	R	General function prediction only	PREDICTED: transposon Tf2-1 polyprotein isoform X1 [Beta vulgaris subsp. vulgaris]
Lactuca_sativa_newGene_2616	--	--	--	--	--	--	--	--	--	S	Function unknown	unnamed protein product [Coffea canephora]
Lactuca_sativa_newGene_3457	--	--	--	--	--	--	--	Leucine rich repeat;; NB-ARC domain	TMV resistance protein N GN=N OS=Nicotiana glutinosa (Tobacco) PE=1 SV=1	S	Function unknown	unnamed protein product, partial [Coffea canephora]
Lactuca_sativa_newGene_782	--	--	--	--	--	--	--	BTB/POZ domain	BTB/POZ domain-containing protein At3g05675 GN=At3g05675 OS=Arabidopsis thaliana (Mouse-ear cress) PE=2 SV=1	R	General function prediction only	unnamed protein product [Coffea canephora]
Lactuca_sativa_newGene_2598	--	--	Molecular Function: serine-type endopeptidase activity (GO:0004252);; Biological Process: proteolysis (GO:0006508);; Cellular Component: external side of plasma membrane (GO:0009897);; Biological Process: stomatal complex morphogenesis (GO:0010103);; Biological Process: regulation of cell proliferation (GO:0042127);; Molecular Function: identical protein binding (GO:0042802);; Biological Process:…	--	--	--	--	--	--	S	Function unknown	hypothetical protein PRUPE_ppb013559mg, partial [Prunus persica]
Lactuca_sativa_newGene_2780	[S]	Function unknown	--	--	--	--	--	Leucine Rich repeats (2 copies);; Leucine rich repeat;; Leucine Rich Repeat;; Leucine Rich repeat;; Leucine rich repeat N-terminal domain;; Leucine rich repeat	Receptor-like protein 12 (Precursor) GN=RLP12 OS=Arabidopsis thaliana (Mouse-ear cress) PE=2 SV=2	R	General function prediction only	PREDICTED: receptor-like protein 12-like [Citrus sinensis]
Lactuca_sativa_newGene_826	[RTKL]	General function prediction only;; Signal transduction mechanisms;; Transcription;; Replication, recombination and repair	Molecular Function: kinase activity (GO:0016301);;	--	--	[D]	Cell cycle control, cell division, chromosome partitioning	Leucine Rich Repeat;; Leucine rich repeat;; Leucine Rich repeats (2 copies);; Protein tyrosine kinase;; Protein kinase domain;; Leucine Rich repeat;; Leucine rich repeat;; Protein kinase domain;; Protein tyrosine kinase	Probable LRR receptor-like serine/threonine-protein kinase At4g08850 (Precursor) GN=At4g08850 OS=Arabidopsis thaliana (Mouse-ear cress) PE=2 SV=3	S	Function unknown	unnamed protein product [Coffea canephora]
Lactuca_sativa_newGene_2804	--	--	--	--	--	--	--	FBD	F-box/FBD/LRR-repeat protein At1g13570 GN=At1g13570 OS=Arabidopsis thaliana (Mouse-ear cress) PE=2 SV=1	R	General function prediction only	F-box/RNI-like superfamily protein isoform 1 [Theobroma cacao]
Lactuca_sativa_newGene_1758	--	--	--	K01527|5.56296e-80|cit:102607582|transcription factor BTF3 homolog 4-like; K01527 nascent polypeptide-associated complex subunit beta (A)	--	[K]	Transcription	NAC domain	--	K	Transcription	unnamed protein product [Coffea canephora]
Lactuca_sativa_newGene_3344	--	--	Biological Process: MAPK cascade (GO:0000165);; Biological Process: respiratory burst involved in defense response (GO:0002679);; Biological Process: protein targeting to membrane (GO:0006612);; Biological Process: membrane fusion (GO:0006944);; Biological Process: systemic acquired resistance, salicylic acid mediated signaling pathway (GO:0009862);; Biological Process: jasmonic acid mediated sig…	--	--	--	--	MAC/Perforin domain	MACPF domain-containing protein CAD1 GN=CAD1 OS=Arabidopsis thaliana (Mouse-ear cress) PE=2 SV=1	S	Function unknown	hypothetical protein [Camellia sinensis]
Lactuca_sativa_newGene_1383	--	--	Molecular Function: nucleoside-triphosphatase activity (GO:0017111);;	--	--	--	--	--	ABC transporter B family member 28 GN=M7J2.180 OS=Arabidopsis thaliana (Mouse-ear cress) PE=2 SV=1	Q	Secondary metabolites biosynthesis, transport and catabolism	PREDICTED: ABC transporter B family member 28 isoform X1 [Sesamum indicum]
Lactuca_sativa_newGene_1167	--	--	Cellular Component: cytosol (GO:0005829);; Biological Process: chlorophyll catabolic process (GO:0015996);; Molecular Function: metal ion binding (GO:0046872);;	--	--	--	--	--	--	R	General function prediction only	PREDICTED: uncharacterized protein LOC104827054 isoform X2 [Tarenaya hassleriana]
Lactuca_sativa_newGene_3308	--	--	--	--	--	--	--	Protein of unknown function (DUF724)	--	S	Function unknown	unnamed protein product [Coffea canephora]
Lactuca_sativa_newGene_3392	[T]	Signal transduction mechanisms	Molecular Function: protein serine/threonine phosphatase activity (GO:0004722);; Molecular Function: iron ion binding (GO:0005506);; Cellular Component: plasma membrane (GO:0005886);; Molecular Function: manganese ion binding (GO:0030145);;	K01090|0|tcc:TCM_004502|BRI1 suppressor 1 (BSU1)-like 1; K01090 protein phosphatase [EC:3.1.3.16] (A)	--	[TR]	--	Calcineurin-like phosphoesterase;; Galactose oxidase, central domain;; Galactose oxidase, central domain;; Kelch motif;; Kelch motif;; Kelch motif;; Kelch motif	Serine/threonine-protein phosphatase BSL1 GN=BSL1 OS=Arabidopsis thaliana (Mouse-ear cress) PE=1 SV=2	T	Signal transduction mechanisms	BRI1 suppressor 1 (BSU1)-like 1 [Theobroma cacao]
Lactuca_sativa_newGene_1734	--	--	Cellular Component: plastid (GO:0009536);; Molecular Function: transferase activity, transferring phosphorus-containing groups (GO:0016772);; Molecular Function: ion binding (GO:0043167);; Molecular Function: organic cyclic compound binding (GO:0097159);; Molecular Function: heterocyclic compound binding (GO:1901363);;	--	--	--	--	hAT family C-terminal dimerisation region;; Domain of unknown function (DUF4413);; BED zinc finger	Zinc finger BED domain-containing protein RICESLEEPER 2 OS=Oryza sativa subsp. japonica (Rice) PE=2 SV=1	L	Replication, recombination and repair	hypothetical protein VITISV_013417 [Vitis vinifera]
Lactuca_sativa_newGene_1669	--	--	Molecular Function: Rab GTPase activator activity (GO:0005097);; Biological Process: positive regulation of Rab GTPase activity (GO:0032851);;	K18469|0|sly:101260951|uncharacterized LOC101260951; K18469 TBC1 domain family member 5 (A)	--	--	--	Rab-GTPase-TBC domain	--	U	Intracellular trafficking, secretion, and vesicular transport	PREDICTED: uncharacterized protein LOC104240451 [Nicotiana sylvestris]
Lactuca_sativa_newGene_1883	--	--	--	--	--	--	--	Concanavalin A-like lectin/glucanases superfamily	--	S	Function unknown	PREDICTED: uncharacterized protein LOC100260583 isoform X2 [Vitis vinifera]
Lactuca_sativa_newGene_2834	--	--	--	KEGG_annotation	KEGG_pathway_annotation	K14012|1.46447e-08|sot:102603772|UBA and UBX domain-containing protein At4g15410-like; K14012 UBX domain-containing protein 1 (A)	../inputs/Lactuca_sativa.newGene.longest_transcript.fa.Kegg.pathway	--	--	UBA-like domain	--	Y	Nuclear structure	PREDICTED: UBA and UBX domain-containing protein At4g15410-like [Solanum tuberosum]
Lactuca_sativa_newGene_2953	--	--	--	--	--	--	--	--	--	S	Function unknown	PREDICTED: uncharacterized protein LOC101490943 [Cicer arietinum]
Lactuca_sativa_newGene_3028	[R]	General function prediction only	--	--	--	--	--	Tetratricopeptide repeat;; Tetratricopeptide repeat;; Tetratricopeptide repeat;; Tetratricopeptide repeat;; Tetratricopeptide repeat;; Tetratricopeptide repeat;; Tetratricopeptide repeat	--	Z	Cytoskeleton	unnamed protein product [Coffea canephora]
Lactuca_sativa_newGene_1819	--	--	Molecular Function: calcium-transporting ATPase activity (GO:0005388);; Molecular Function: calmodulin binding (GO:0005516);; Cellular Component: plasma membrane (GO:0005886);; Biological Process: calcium ion transport (GO:0006816);; Biological Process: cellular zinc ion homeostasis (GO:0006882);; Biological Process: single fertilization (GO:0007338);; Biological Process: response to nematode (GO…	K01537|1.17113e-09|sot:102596981|calcium-transporting ATPase 8, plasma membrane-type-like; K01537 Ca2+-transporting ATPase [EC:3.6.3.8] (A)	--	--	--	--	Calcium-transporting ATPase 9, plasma membrane-type GN=ACA9 OS=Arabidopsis thaliana (Mouse-ear cress) PE=2 SV=2	P	Inorganic ion transport and metabolism	PREDICTED: auto-inhibited Ca2 -transporting ATPase 10 isoform X1 [Solanum lycopersicum]
Lactuca_sativa_newGene_3335	--	--	--	--	--	--	--	Domain of unknown function (DUF4413)	Zinc finger BED domain-containing protein RICESLEEPER 2 OS=Oryza sativa subsp. japonica (Rice) PE=2 SV=1	L	Replication, recombination and repair	PREDICTED: zinc finger BED domain-containing protein RICESLEEPER 2-like, partial [Nicotiana sylvestris]
Lactuca_sativa_newGene_610	[Z]	Cytoskeleton	Molecular Function: ATP binding (GO:0005524);; Cellular Component: cell wall (GO:0005618);; Cellular Component: nucleus (GO:0005634);; Cellular Component: cytoplasm (GO:0005737);; Cellular Component: cytoskeleton (GO:0005856);; Cellular Component: plasma membrane (GO:0005886);; Biological Process: root hair elongation (GO:0048767);;	K10355|4.71792e-151|sly:101260631|actin; actin-97; K10355 actin, other eukaryote (A)	--	[Z]	Cytoskeleton	Actin	Actin-97 GN=AC97 OS=Solanum tuberosum (Potato) PE=1 SV=1	Z	Cytoskeleton	unknown [Populus trichocarpa]
Lactuca_sativa_newGene_2868	--	--	--	--	--	--	--	Exostosin family	Probable glycosyltransferase At5g03795 GN=At5g03795 OS=Arabidopsis thaliana (Mouse-ear cress) PE=3 SV=2	GMW	Carbohydrate transport and metabolism;; Cell wall/membrane/envelope biogenesis;; Extracellular structures	PREDICTED: probable glycosyltransferase At5g03795 [Nicotiana sylvestris]
Lactuca_sativa_newGene_252	--	--	--	--	--	--	--	DDE superfamily endonuclease;; DDE superfamily endonuclease;; Plant transposon protein	--	L	Replication, recombination and repair	Uncharacterized protein TCM_014176 [Theobroma cacao]
Lactuca_sativa_newGene_2287	[R]	General function prediction only	Molecular Function: protein serine/threonine kinase activity (GO:0004674);; Molecular Function: protein tyrosine kinase activity (GO:0004713);; Molecular Function: ATP binding (GO:0005524);; Biological Process: protein phosphorylation (GO:0006468);; Biological Process: transmembrane receptor protein tyrosine kinase signaling pathway (GO:0007169);;	--	--	--	--	--	Probable LRR receptor-like serine/threonine-protein kinase At1g07650 (Precursor) GN=At1g07650 OS=Arabidopsis thaliana (Mouse-ear cress) PE=1 SV=1	T	Signal transduction mechanisms	PREDICTED: probable LRR receptor-like serine/threonine-protein kinase At1g07650 isoform X2 [Nelumbo nucifera]
Lactuca_sativa_newGene_1670	--	--	Cellular Component: membrane (GO:0016020);;	--	--	--	--	Domain of unknown function (DUF588)	CASP-like protein 2C1 OS=Glycine max (Soybean) PE=2 SV=1	S	Function unknown	PREDICTED: CASP-like protein 2C1 isoform X2 [Sesamum indicum]
Lactuca_sativa_newGene_2506	--	--	--	--	--	[R]	General function prediction only	PHD-finger;; Ring finger domain;; Zinc finger, C3HC4 type (RING finger)	Methyl-CpG-binding domain-containing protein 9 GN=MBD9 OS=Arabidopsis thaliana (Mouse-ear cress) PE=2 SV=1	R	General function prediction only	unnamed protein product [Coffea canephora]
Lactuca_sativa_newGene_2571	[B]	Chromatin structure and dynamics	Cellular Component: nucleosome (GO:0000786);; Molecular Function: DNA binding (GO:0003677);; Cellular Component: nucleolus (GO:0005730);; Cellular Component: mitochondrion (GO:0005739);; Cellular Component: vacuolar membrane (GO:0005774);; Cellular Component: Golgi apparatus (GO:0005794);; Cellular Component: cytosol (GO:0005829);; Cellular Component: plasma membrane (GO:0005886);; Biological Pro…	K11254|3.99796e-46|aly:ARALYDRAFT_470793|hypothetical protein; K11254 histone H4 (A)	--	[B]	Chromatin structure and dynamics	Core histone H2A/H2B/H3/H4;; TATA box binding protein associated factor (TAF)	Histone H4 OS=Glycine max (Soybean) PE=3 SV=1	R	General function prediction only	histone H4 [Zea mays]
Lactuca_sativa_newGene_3071	--	--	--	--	--	--	--	--	--	R	General function prediction only	gag-pol fusion protein [Rhizophagus irregularis DAOM 197198w]
Lactuca_sativa_newGene_184	[L]	Replication, recombination and repair	Molecular Function: helicase activity (GO:0004386);; Biological Process: DNA metabolic process (GO:0006259);; Biological Process: single-organism cellular process (GO:0044763);;	--	--	[D]	Cell cycle control, cell division, chromosome partitioning	Helitron helicase-like domain at N-terminus;; PIF1-like helicase	--	D	Cell cycle control, cell division, chromosome partitioning	unnamed protein product [Coffea canephora]
Lactuca_sativa_newGene_1869	[K]	Transcription	--	K15198|3.50631e-47|sot:102601114|transcription factor TFIIIB component B''-like; K15198 transcription factor TFIIIB component B'' (A)	--	[K]	Transcription	--	--	K	Transcription	unnamed protein product [Coffea canephora]
Lactuca_sativa_newGene_3437	--	--	Cellular Component: intracellular organelle (GO:0043229);; Cellular Component: cytoplasmic part (GO:0044444);;	--	--	--	--	Plastid and cyanobacterial ribosomal protein (PSRP-3 / Ycf65)	30S ribosomal protein 3, chloroplastic (Precursor) GN=PSRP3 OS=Spinacia oleracea (Spinach) PE=1 SV=1	J	Translation, ribosomal structure and biogenesis	PREDICTED: 30S ribosomal protein 3-1, chloroplastic-like [Populus euphratica]
Lactuca_sativa_newGene_1135	--	--	--	--	--	--	--	--	Suppressor of RPS4-RLD 1 {ECO:0000303|PubMed:15469494} OS=Arabidopsis thaliana (Mouse-ear cress) PE=1 SV=1	--	--	unnamed protein product [Coffea canephora]
Lactuca_sativa_newGene_2278	--	--	--	--	--	[K]	Transcription	GATA zinc finger	GATA transcription factor 9 GN=GATA9 OS=Arabidopsis thaliana (Mouse-ear cress) PE=2 SV=1	K	Transcription	PREDICTED: GATA transcription factor 2-like [Nelumbo nucifera]
Lactuca_sativa_newGene_2537	--	--	--	--	--	--	--	Heavy-metal-associated domain	--	P	Inorganic ion transport and metabolism	PREDICTED: uncharacterized protein LOC101218448 isoform 2 [Cucumis sativus]
Lactuca_sativa_newGene_158	--	--	Molecular Function: binding (GO:0005488);; Biological Process: transcription, DNA-templated (GO:0006351);; Biological Process: response to hormone (GO:0009725);; Biological Process: regulation of cellular process (GO:0050794);;	KEGG_annotation	KEGG_pathway_annotation	K14486|1.09315e-46|pvu:PHAVU_010G011600g|hypothetical protein; K14486 auxin response factor (A)	../inputs/Lactuca_sativa.newGene.longest_transcript.fa.Kegg.pathway	--	--	--	Auxin response factor 11 GN=ARF11 OS=Arabidopsis thaliana (Mouse-ear cress) PE=2 SV=3	K	Transcription	PREDICTED: auxin response factor 18 [Vitis vinifera]
Lactuca_sativa_newGene_1289	--	--	Biological Process: regulation of cyclin-dependent protein serine/threonine kinase activity (GO:0000079);; Molecular Function: kinase activity (GO:0016301);; Molecular Function: protein kinase binding (GO:0019901);;	--	--	[R]	General function prediction only	Cyclin;; Cyclin, N-terminal domain	Cyclin-U4-1 GN=CYCU4-1 OS=Arabidopsis thaliana (Mouse-ear cress) PE=1 SV=1	R	General function prediction only	PREDICTED: cyclin-U4-1-like [Fragaria vesca subsp. vesca]
Lactuca_sativa_newGene_1711	--	--	Cellular Component: plasmodesma (GO:0009506);; Cellular Component: membrane (GO:0016020);; Molecular Function: transmembrane transporter activity (GO:0022857);; Biological Process: transmembrane transport (GO:0055085);;	K14611|0|cit:102615769|nucleobase-ascorbate transporter 1-like; K14611 solute carrier family 23 (nucleobase transporter), member 1/2 (A)	--	--	--	Permease family	Nucleobase-ascorbate transporter 1 GN=NAT1 OS=Arabidopsis thaliana (Mouse-ear cress) PE=2 SV=1	P	Inorganic ion transport and metabolism	hypothetical protein JCGZ_13746 [Jatropha curcas]
Lactuca_sativa_newGene_2844	[R]	General function prediction only	Molecular Function: histone acetyltransferase activity (GO:0004402);; Biological Process: histone acetylation (GO:0016573);;	--	--	[R]	General function prediction only	WD domain, G-beta repeat;; IKI3 family	Probable cytosolic iron-sulfur protein assembly protein CIAO1 homolog {ECO:0000255|HAMAP-Rule:MF_03037} GN=CHLREDRAFT_130093 OS=Chlamydomonas reinhardtii (Chlamydomonas smithii) PE=3 SV=1	R	General function prediction only	PREDICTED: probable cytosolic iron-sulfur protein assembly protein CIAO1 homolog [Sesamum indicum]
Lactuca_sativa_newGene_593	--	--	--	--	--	--	--	--	Xyloglucan glycosyltransferase 4 GN=CSLC4 OS=Arabidopsis thaliana (Mouse-ear cress) PE=1 SV=1	R	General function prediction only	hypothetical protein CISIN_1g006104mg [Citrus sinensis]
Lactuca_sativa_newGene_216	[RTKL]	General function prediction only;; Signal transduction mechanisms;; Transcription;; Replication, recombination and repair	Molecular Function: calmodulin-dependent protein kinase activity (GO:0004683);; Molecular Function: calcium ion binding (GO:0005509);; Molecular Function: ATP binding (GO:0005524);; Biological Process: protein phosphorylation (GO:0006468);; Biological Process: abscisic acid-activated signaling pathway (GO:0009738);;	KEGG_annotation	KEGG_pathway_annotation	K13412|0|sot:102601318|calcium-dependent protein kinase SK5-like; K13412 calcium-dependent protein kinase [EC:2.7.11.1] (A)	../inputs/Lactuca_sativa.newGene.longest_transcript.fa.Kegg.pathway	[T]	Signal transduction mechanisms	Protein kinase domain;; EF hand;; Protein tyrosine kinase;; EF-hand domain pair;; EF-hand domain;; EF hand;; EF-hand domain pair;; Cytoskeletal-regulatory complex EF hand;; Lipopolysaccharide kinase (Kdo/WaaP) family;; Ca2+ insensitive EF hand	Calcium-dependent protein kinase SK5 OS=Glycine max (Soybean) PE=1 SV=1	T	Signal transduction mechanisms	PREDICTED: calcium-dependent protein kinase SK5-like [Solanum tuberosum]
Lactuca_sativa_newGene_3003	--	--	Molecular Function: methyltransferase activity (GO:0008168);; Biological Process: methylation (GO:0032259);;	--	--	--	--	--	Probable methyltransferase PMT2 GN=At1g26850 OS=Arabidopsis thaliana (Mouse-ear cress) PE=2 SV=2	R	General function prediction only	hypothetical protein MTR_8g055840 [Medicago truncatula]
Lactuca_sativa_newGene_3310	[V]	Defense mechanisms	Molecular Function: ATP binding (GO:0005524);; Biological Process: ATP catabolic process (GO:0006200);; Cellular Component: integral component of membrane (GO:0016021);; Molecular Function: 2-alkenal reductase [NAD(P)] activity (GO:0032440);; Molecular Function: ATPase activity, coupled to transmembrane movement of substances (GO:0042626);; Biological Process: transmembrane transport (GO:0055085)…	--	--	[Q]	Secondary metabolites biosynthesis, transport and catabolism	ABC transporter transmembrane region;; ABC transporter	ABC transporter C family member 14 GN=F26K9.130 OS=Arabidopsis thaliana (Mouse-ear cress) PE=1 SV=1	Q	Secondary metabolites biosynthesis, transport and catabolism	PREDICTED: ABC transporter C family member 14-like [Nicotiana tomentosiformis]
Lactuca_sativa_newGene_3409	[QR]	Secondary metabolites biosynthesis, transport and catabolism;; General function prediction only	Molecular Function: methyltransferase activity (GO:0008168);;	KEGG_annotation	KEGG_pathway_annotation	K13066|2.34541e-132|fve:101308514|caffeic acid 3-O-methyltransferase-like; K13066 caffeic acid 3-O-methyltransferase [EC:2.1.1.68] (A)	../inputs/Lactuca_sativa.newGene.longest_transcript.fa.Kegg.pathway	--	--	O-methyltransferase;; Dimerisation domain	Caffeic acid 3-O-methyltransferase GN=COMT1 OS=Rosa chinensis (China rose) PE=2 SV=1	R	General function prediction only	O-methyltransferase [Carthamus tinctorius]
Lactuca_sativa_newGene_2912	--	--	--	--	--	--	--	--	--	R	General function prediction only	Putative ribonuclease H protein, partial [Glycine soja]
Lactuca_sativa_newGene_2568	--	--	Molecular Function: extracellular ligand-gated ion channel activity (GO:0005230);; Biological Process: transport (GO:0006810);; Cellular Component: plastid (GO:0009536);; Biological Process: cellular process (GO:0009987);; Cellular Component: membrane (GO:0016020);; Biological Process: single-organism process (GO:0044699);; Molecular Function: metal ion binding (GO:0046872);;	--	--	--	--	--	--	S	Function unknown	PREDICTED: uncharacterized protein LOC103992314 [Musa acuminata subsp. malaccensis]
Lactuca_sativa_newGene_2910	--	--	Cellular Component: plasma membrane (GO:0005886);;	KEGG_annotation	KEGG_pathway_annotation	K07466|4.19441e-56|sly:101251472|uncharacterized protein At4g28440; K07466 replication factor A1 (A)	../inputs/Lactuca_sativa.newGene.longest_transcript.fa.Kegg.pathway	--	--	--	Uncharacterized protein At4g28440 GN=At4g28440 OS=Arabidopsis thaliana (Mouse-ear cress) PE=1 SV=1	L	Replication, recombination and repair	PREDICTED: uncharacterized protein At4g28440 [Solanum lycopersicum]
Lactuca_sativa_newGene_775	--	--	--	KEGG_annotation	KEGG_pathway_annotation	K08232|5.19059e-09|pop:POPTR_0001s09830g|POPTRDRAFT_815070; Monodehydroascorbate reductase family protein; K08232 monodehydroascorbate reductase (NADH) [EC:1.6.5.4] (A)	../inputs/Lactuca_sativa.newGene.longest_transcript.fa.Kegg.pathway	--	--	--	--	R	General function prediction only	PREDICTED: monodehydroascorbate reductase, chloroplastic isoform X1 [Nicotiana sylvestris]
Lactuca_sativa_newGene_3464	--	--	Cellular Component: intracellular membrane-bounded organelle (GO:0043231);; Biological Process: single-organism cellular process (GO:0044763);;	--	--	--	--	--	Golgin candidate 5 GN=GC5 OS=Arabidopsis thaliana (Mouse-ear cress) PE=1 SV=1	K	Transcription	PREDICTED: golgin candidate 5 [Sesamum indicum]
Lactuca_sativa_newGene_78	--	--	Molecular Function: binding (GO:0005488);;	--	--	--	--	Zinc-finger double-stranded RNA-binding	Protein SENSITIVE TO PROTON RHIZOTOXICITY 1 GN=STOP1 OS=Arabidopsis thaliana (Mouse-ear cress) PE=2 SV=1	K	Transcription	PREDICTED: protein SENSITIVE TO PROTON RHIZOTOXICITY 1 [Eucalyptus grandis]
Lactuca_sativa_newGene_1906	--	--	--	--	--	--	--	Sporulation lipoprotein YhcN/YlaJ (Spore_YhcN_YlaJ)	--	S	Function unknown	--
Lactuca_sativa_newGene_2237	--	--	Biological Process: metal ion transport (GO:0030001);; Molecular Function: metal ion binding (GO:0046872);;	--	--	--	--	Heavy-metal-associated domain	--	S	Function unknown	hypothetical protein JCGZ_18936 [Jatropha curcas]
Lactuca_sativa_newGene_3373	[S]	Function unknown	--	--	--	--	--	SNARE associated Golgi protein	--	S	Function unknown	PREDICTED: uncharacterized protein LOC100241548 [Vitis vinifera]
Lactuca_sativa_newGene_126	[C]	Energy production and conversion	Molecular Function: zinc ion binding (GO:0008270);; Molecular Function: oxidoreductase activity (GO:0016491);; Biological Process: oxidation-reduction process (GO:0055114);;	KEGG_annotation	KEGG_pathway_annotation	K00121|2.01417e-24|tcc:TCM_025555|Zinc-binding alcohol dehydrogenase family protein, putative; K00121 S-(hydroxymethyl)glutathione dehydrogenase / alcohol dehydrogenase [EC:1.1.1.284 1.1.1.1] (A)	../inputs/Lactuca_sativa.newGene.longest_transcript.fa.Kegg.pathway	--	--	--	Alcohol dehydrogenase-like 6 GN=At5g24760 OS=Arabidopsis thaliana (Mouse-ear cress) PE=2 SV=2	Q	Secondary metabolites biosynthesis, transport and catabolism	alcohol dehydrogenase 1 [Artemisia annua]
Lactuca_sativa_newGene_2480	[K]	Transcription	--	KEGG_annotation	KEGG_pathway_annotation	K03021|1.83388e-171|pper:PRUPE_ppa023422mg|hypothetical protein; K03021 DNA-directed RNA polymerase III subunit RPC2 [EC:2.7.7.6] (A)	../inputs/Lactuca_sativa.newGene.longest_transcript.fa.Kegg.pathway	[K]	Transcription	RNA polymerase beta subunit;; RNA polymerase Rpb2, domain 2	DNA-directed RNA polymerase II subunit RPB2 GN=RPB2 OS=Solanum lycopersicum (Tomato) PE=2 SV=1	K	Transcription	PREDICTED: DNA-directed RNA polymerase III subunit rpc2 [Sesamum indicum]
Lactuca_sativa_newGene_3399	--	--	--	--	--	--	--	SWIM zinc finger	--	R	General function prediction only	PREDICTED: uncharacterized protein LOC104879858 [Vitis vinifera]
Lactuca_sativa_newGene_130	[O]	Posttranslational modification, protein turnover, chaperones	Molecular Function: copper ion binding (GO:0005507);; Molecular Function: ATP binding (GO:0005524);; Cellular Component: mitochondrion (GO:0005739);; Biological Process: protein folding (GO:0006457);; Biological Process: response to cold (GO:0009409);; Cellular Component: chloroplast thylakoid membrane (GO:0009535);; Cellular Component: chloroplast stroma (GO:0009570);; Cellular Component: chloro…	K04078|4.33036e-124|vvi:100232962|CPN21; 20 kDa chaperonin, chloroplastic; K04078 chaperonin GroES (A)	--	--	--	Chaperonin 10 Kd subunit	20 kDa chaperonin, chloroplastic (Precursor) GN=T1M15.120 OS=Arabidopsis thaliana (Mouse-ear cress) PE=1 SV=2	O	Posttranslational modification, protein turnover, chaperones	PREDICTED: 20 kDa chaperonin, chloroplastic [Vitis vinifera]
Lactuca_sativa_newGene_146	--	--	--	--	--	--	--	--	--	T	Signal transduction mechanisms	PREDICTED: TMV resistance protein N-like [Pyrus x bretschneideri]
Lactuca_sativa_newGene_2995	[O]	Posttranslational modification, protein turnover, chaperones	Cellular Component: nucleus (GO:0005634);; Cellular Component: endoplasmic reticulum (GO:0005783);; Molecular Function: peptide-methionine (S)-S-oxide reductase activity (GO:0008113);; Biological Process: cold acclimation (GO:0009631);; Biological Process: cellular response to phosphate starvation (GO:0016036);; Biological Process: galactolipid biosynthetic process (GO:0019375);; Molecular Functi…	--	--	[O]	Posttranslational modification, protein turnover, chaperones	SelR domain	Peptide methionine sulfoxide reductase B2, chloroplastic (Precursor) GN=MSRB2 OS=Arabidopsis thaliana (Mouse-ear cress) PE=1 SV=1	O	Posttranslational modification, protein turnover, chaperones	PREDICTED: peptide methionine sulfoxide reductase B5-like [Eucalyptus grandis]
Lactuca_sativa_newGene_3427	--	--	--	--	--	--	--	D-mannose binding lectin	PAN domain-containing protein At5g03700 (Precursor) GN=At5g03700 OS=Arabidopsis thaliana (Mouse-ear cress) PE=1 SV=1	R	General function prediction only	PREDICTED: PAN domain-containing protein At5g03700 [Vitis vinifera]
Lactuca_sativa_newGene_572	--	--	--	--	--	--	--	--	--	R	General function prediction only	hypothetical protein MIMGU_mgv1a005561mg [Erythranthe guttata]
Lactuca_sativa_newGene_2851	--	--	--	--	--	--	--	--	--	S	Function unknown	PREDICTED: uncharacterized protein LOC101514538 [Cicer arietinum]
Lactuca_sativa_newGene_1183	--	--	--	--	--	[K]	Transcription	GATA zinc finger	GATA transcription factor 12 GN=GATA12 OS=Arabidopsis thaliana (Mouse-ear cress) PE=2 SV=1	K	Transcription	PREDICTED: GATA transcription factor 12 [Nelumbo nucifera]
Lactuca_sativa_newGene_2266	--	--	--	--	--	--	--	Protein of unknown function (DUF4050)	--	R	General function prediction only	hypothetical protein MIMGU_mgv1a014871mg [Erythranthe guttata]
Lactuca_sativa_newGene_1106	--	--	--	--	--	--	--	--	--	L	Replication, recombination and repair	PREDICTED: uncharacterized protein LOC104221396 [Nicotiana sylvestris]
Lactuca_sativa_newGene_2279	[V]	Defense mechanisms	Molecular Function: nucleic acid binding (GO:0003676);; Molecular Function: endonuclease activity (GO:0004519);; Biological Process: response to desiccation (GO:0009269);; Biological Process: response to cold (GO:0009409);; Biological Process: response to salt stress (GO:0009651);; Biological Process: response to abscisic acid (GO:0009737);;	--	--	--	--	HNH endonuclease;; HNH endonuclease	--	S	Function unknown	PREDICTED: uncharacterized protein LOC105132505 [Populus euphratica]
Lactuca_sativa_newGene_2566	--	--	--	--	--	--	--	--	--	R	General function prediction only	PREDICTED: pentatricopeptide repeat-containing protein At2g15690 [Beta vulgaris subsp. vulgaris]
Lactuca_sativa_newGene_2858	--	--	--	--	--	--	--	Plant transposase (Ptta/En/Spm family)	--	S	Function unknown	PREDICTED: uncharacterized protein LOC104902788 [Beta vulgaris subsp. vulgaris]
Lactuca_sativa_newGene_815	[R]	General function prediction only	Molecular Function: acid phosphatase activity (GO:0003993);; Molecular Function: protein serine/threonine phosphatase activity (GO:0004722);; Biological Process: tryptophan catabolic process (GO:0006569);; Biological Process: systemic acquired resistance (GO:0009627);; Biological Process: indoleacetic acid biosynthetic process (GO:0009684);; Biological Process: regulation of defense response (GO:…	--	--	--	--	Calcineurin-like phosphoesterase;; Iron/zinc purple acid phosphatase-like protein C;; Calcineurin-like phosphoesterase superfamily domain	Probable inactive purple acid phosphatase 1 (Precursor) GN=PAP1 OS=Arabidopsis thaliana (Mouse-ear cress) PE=2 SV=1	G	Carbohydrate transport and metabolism	PREDICTED: probable inactive purple acid phosphatase 1 [Vitis vinifera]
Lactuca_sativa_newGene_440	--	--	--	KEGG_annotation	KEGG_pathway_annotation	K14548|4.11993e-15|vvi:100243694|U3 small nucleolar RNA-associated protein 4; K14548 U3 small nucleolar RNA-associated protein 4 (A)	../inputs/Lactuca_sativa.newGene.longest_transcript.fa.Kegg.pathway	--	--	--	--	R	General function prediction only	hypothetical protein VITISV_004319 [Vitis vinifera]
Lactuca_sativa_newGene_1866	--	--	--	--	--	--	--	NYN domain;; OST-HTH/LOTUS domain	--	S	Function unknown	PREDICTED: uncharacterized protein LOC104418725 [Eucalyptus grandis]
Lactuca_sativa_newGene_587	--	--	Molecular Function: protein kinase activity (GO:0004672);; Molecular Function: ATP binding (GO:0005524);; Biological Process: protein phosphorylation (GO:0006468);; Cellular Component: chloroplast (GO:0009507);;	K08869|1.48448e-13|cit:102628685|uncharacterized LOC102628685; K08869 aarF domain-containing kinase (A)	--	--	--	--	--	R	General function prediction only	hypothetical protein CISIN_1g0460721mg, partial [Citrus sinensis]
Lactuca_sativa_newGene_3345	--	--	Molecular Function: transferase activity, transferring phosphorus-containing groups (GO:0016772);;	--	--	--	--	--	--	T	Signal transduction mechanisms	hypothetical protein PHAVU_008G083000g [Phaseolus vulgaris]
Lactuca_sativa_newGene_2994	[E]	Amino acid transport and metabolism	Biological Process: histidine biosynthetic process (GO:0000105);; Molecular Function: 1-(5-phosphoribosyl)-5-[(5-phosphoribosylamino)methylideneamino]imidazole-4-carboxamide isomerase activity (GO:0003949);; Biological Process: microtubule nucleation (GO:0007020);; Cellular Component: chloroplast (GO:0009507);;	KEGG_annotation	KEGG_pathway_annotation	K01814|7.2673e-122|mdm:103433262|1-(5-phosphoribosyl)-5-[(5-phosphoribosylamino)methylideneamino] imidazole-4-carboxamide isomerase, chloroplastic-like; K01814 phosphoribosylformimino-5-aminoimidazole carboxamide ribotide isomerase [EC:5.3.1.16] (A)	../inputs/Lactuca_sativa.newGene.longest_transcript.fa.Kegg.pathway	[E]	Amino acid transport and metabolism	Histidine biosynthesis protein	1-(5-phosphoribosyl)-5-[(5-phosphoribosylamino)methylideneamino] imidazole-4-carboxamide isomerase, chloroplastic (Precursor) GN=F2H17.16 OS=Arabidopsis thaliana (Mouse-ear cress) PE=2 SV=1	E	Amino acid transport and metabolism	1-(5-phosphoribosyl)-5-[(5- phosphoribosylamino)methylideneamino] imidazole-4-carboxamide isomerase [Morus notabilis]
Lactuca_sativa_newGene_465	--	--	Cellular Component: nucleus (GO:0005634);; Cellular Component: cytoplasm (GO:0005737);;	K08770|0|crb:CARUB_v10001095mg|hypothetical protein; K08770 ubiquitin C (A)	--	[OR]	--	Ubiquitin family;; Ubiquitin-2 like Rad60 SUMO-like;; Ubiquitin-like domain;; Telomere stability and silencing;; DUF2407 ubiquitin-like domain;; Ubiquitin-2 like Rad60 SUMO-like;; Protein of unknown function (DUF2870);; RNA methyltransferase;; IGR protein motif	Ubiquitin (Precursor) GN=PCUBI4-2 OS=Petroselinum crispum (Parsley) PE=3 SV=1	O	Posttranslational modification, protein turnover, chaperones	hypothetical protein CARUB_v10001095mg, partial [Capsella rubella]
Lactuca_sativa_newGene_2476	--	--	--	K10999|4.73249e-64|vvi:100261696|cellulose synthase A catalytic subunit 8 [UDP-forming]; K10999 cellulose synthase A [EC:2.4.1.12] (A)	--	--	--	WD domain, G-beta repeat	--	R	General function prediction only	unnamed protein product [Vitis vinifera]
Lactuca_sativa_newGene_571	--	--	Cellular Component: nucleus (GO:0005634);; Cellular Component: cytoplasm (GO:0005737);; Cellular Component: plasma membrane (GO:0005886);; Biological Process: ethylene biosynthetic process (GO:0009693);; Biological Process: embryo development (GO:0009790);;	K12158|1.58615e-89|pmum:103325711|ubiquitin-NEDD8-like protein RUB2; K12158 ubiquitin-like protein Nedd8 (A)	--	[OR]	--	Ubiquitin family;; Ubiquitin-2 like Rad60 SUMO-like;; Ubiquitin-like domain;; Ubiquitin-2 like Rad60 SUMO-like;; DUF2407 ubiquitin-like domain	40S ribosomal protein S27a-1 (Precursor) OS=Oryza sativa subsp. japonica (Rice) PE=2 SV=1	O	Posttranslational modification, protein turnover, chaperones	PREDICTED: ubiquitin-NEDD8-like protein RUB2 [Nicotiana sylvestris]
Lactuca_sativa_newGene_1799	--	--	Molecular Function: catalytic activity (GO:0003824);; Cellular Component: plasma membrane (GO:0005886);; Biological Process: metabolic process (GO:0008152);; Biological Process: regulation of abscisic acid-activated signaling pathway (GO:0009787);; Biological Process: maintenance of seed dormancy (GO:0010231);; Molecular Function: abscisic acid binding (GO:0010427);; Cellular Component: extrinsic…	--	--	--	--	Lanthionine synthetase C-like protein	LanC-like protein GCR2 GN=F14G24.19 OS=Arabidopsis thaliana (Mouse-ear cress) PE=1 SV=1	V	Defense mechanisms	hypothetical protein CISIN_1g015433mg [Citrus sinensis]
Lactuca_sativa_newGene_2966	--	--	--	--	--	--	--	--	--	S	Function unknown	PREDICTED: microtubule-associated protein TORTIFOLIA1 [Vitis vinifera]
Lactuca_sativa_newGene_1777	--	--	--	K17496|6.07163e-06|cic:CICLE_v10010336mg|hypothetical protein; K17496 mitochondrial import inner membrane translocase subunit TIM50 (A)	--	--	--	--	Mitochondrial import inner membrane translocase subunit TIM50 (Precursor) GN=F14J16.15 OS=Arabidopsis thaliana (Mouse-ear cress) PE=1 SV=1	--	--	--
Lactuca_sativa_newGene_3473	--	--	Cellular Component: mitochondrion (GO:0005739);;	--	--	--	--	Protein of unknown function (DUF3317)	--	S	Function unknown	PREDICTED: uncharacterized protein LOC103321196 [Prunus mume]
Lactuca_sativa_newGene_1632	--	--	Molecular Function: DNA binding (GO:0003677);;	K17046|1.69889e-63|sot:102584719|axoneme-associated protein mst101(2)-like; K17046 protein DEK (A)	--	--	--	DEK C terminal domain	--	B	Chromatin structure and dynamics	PREDICTED: uncharacterized protein DDB_G0286299-like [Sesamum indicum]
Lactuca_sativa_newGene_3013	--	--	Cellular Component: chloroplast envelope (GO:0009941);; Biological Process: vitamin E biosynthetic process (GO:0010189);; Biological Process: plastoquinone biosynthetic process (GO:0010236);; Cellular Component: viral envelope (GO:0019031);; Biological Process: methylation (GO:0032259);; Molecular Function: 2-methyl-6-phytyl-1,4-benzoquinone methyltransferase activity (GO:0051741);;	KEGG_annotation	KEGG_pathway_annotation	K12502|0|fve:101310277|37 kDa inner envelope membrane protein, chloroplastic-like; K12502 MPBQ/MSBQ methyltransferase [EC:2.1.1.295] (A)	../inputs/Lactuca_sativa.newGene.longest_transcript.fa.Kegg.pathway	--	--	Methyltransferase domain;; ubiE/COQ5 methyltransferase family;; Methyltransferase domain;; Methyltransferase domain;; Methyltransferase domain;; Methyltransferase domain;; Methyltransferase domain	2-methyl-6-phytyl-1,4-hydroquinone methyltransferase, chloroplastic (Precursor) OS=Spinacia oleracea (Spinach) PE=1 SV=1	H	Coenzyme transport and metabolism	MPBQ/MSBQ methyltransferase 2 [Helianthus annuus]
Lactuca_sativa_newGene_190	--	--	Biological Process: lipid metabolic process (GO:0006629);; Molecular Function: hydrolase activity, acting on ester bonds (GO:0016788);;	--	--	--	--	GDSL-like Lipase/Acylhydrolase	GDSL esterase/lipase 5 (Precursor) GN=GLIP5 OS=Arabidopsis thaliana (Mouse-ear cress) PE=2 SV=2	I	Lipid transport and metabolism	type III-1 GDSL lipase [Tanacetum cinerariifolium]
Lactuca_sativa_newGene_3047	--	--	Molecular Function: transferase activity, transferring phosphorus-containing groups (GO:0016772);;	--	--	--	--	Salt stress response/antifungal	--	T	Signal transduction mechanisms	hypothetical protein M569_05722, partial [Genlisea aurea]
Lactuca_sativa_newGene_3342	--	--	--	K12382|3.09457e-71|pxb:103961185|prosaposin; K12382 saposin (A)	--	--	--	Saposin-like type B, region 1;; Saposin-like type B, region 2	--	GI	Carbohydrate transport and metabolism;; Lipid transport and metabolism	PREDICTED: prosaposin [Pyrus x bretschneideri]
Lactuca_sativa_newGene_847	--	--	Biological Process: response to stress (GO:0006950);; Biological Process: cellular process (GO:0009987);; Biological Process: single-organism metabolic process (GO:0044710);; Biological Process: organic cyclic compound metabolic process (GO:1901360);;	--	--	--	--	--	Oxysterol-binding protein-related protein 3A GN=T7H20.150 OS=Arabidopsis thaliana (Mouse-ear cress) PE=1 SV=1	I	Lipid transport and metabolism	hypothetical protein CARUB_v10000934mg [Capsella rubella]
Lactuca_sativa_newGene_1154	--	--	Biological Process: oligopeptide transport (GO:0006857);; Cellular Component: membrane (GO:0016020);; Biological Process: transmembrane transport (GO:0055085);;	--	--	[T]	Signal transduction mechanisms	OPT oligopeptide transporter protein;; OPT oligopeptide transporter protein	Oligopeptide transporter 5 GN=OPT5 OS=Arabidopsis thaliana (Mouse-ear cress) PE=2 SV=1	P	Inorganic ion transport and metabolism	Oligopeptide transporter 1 [Morus notabilis]
Lactuca_sativa_newGene_1333	--	--	Molecular Function: calcium ion binding (GO:0005509);; Molecular Function: zinc ion binding (GO:0008270);;	--	--	--	--	--	--	S	Function unknown	unnamed protein product [Coffea canephora]
Lactuca_sativa_newGene_2779	--	--	Molecular Function: DNA binding (GO:0003677);; Cellular Component: nucleus (GO:0005634);; Biological Process: regulation of transcription, DNA-templated (GO:0006355);; Molecular Function: protein dimerization activity (GO:0046983);;	--	--	--	--	--	--	K	Transcription	hypothetical protein CICLE_v10020575mg [Citrus clementina]
Lactuca_sativa_newGene_3428	--	--	Cellular Component: extracellular region (GO:0005576);; Biological Process: plant-type cell wall organization (GO:0009664);; Cellular Component: membrane (GO:0016020);;	--	--	--	--	Pollen allergen;; Rare lipoprotein A (RlpA)-like double-psi beta-barrel	Expansin-A2 (Precursor) OS=Oryza sativa subsp. japonica (Rice) PE=2 SV=2	R	General function prediction only	hypothetical protein L484_010673 [Morus notabilis]
Lactuca_sativa_newGene_3353	--	--	--	--	--	--	--	--	--	--	--	PREDICTED: uncharacterized protein LOC104889316 [Beta vulgaris subsp. vulgaris]
Lactuca_sativa_newGene_1724	--	--	Molecular Function: transferase activity (GO:0016740);;	--	--	--	--	UDP-glucoronosyl and UDP-glucosyl transferase	Putative UDP-glucose flavonoid 3-O-glucosyltransferase 3 {ECO:0000250|UniProtKB:Q2V6K0} OS=Fragaria ananassa (Strawberry) PE=2 SV=1	CG	Energy production and conversion;; Carbohydrate transport and metabolism	unnamed protein product [Coffea canephora]
Lactuca_sativa_newGene_548	--	--	--	--	--	--	--	Glioma tumor suppressor candidate region	--	S	Function unknown	PREDICTED: adenylate cyclase, terminal-differentiation specific [Vitis vinifera]
Lactuca_sativa_newGene_3009	--	--	--	--	--	--	--	Rho termination factor, N-terminal domain	Rho-N domain-containing protein 1, chloroplastic (Precursor) GN=RHON1 OS=Arabidopsis thaliana (Mouse-ear cress) PE=1 SV=1	S	Function unknown	PREDICTED: rho-N domain-containing protein 1, chloroplastic [Nelumbo nucifera]
Lactuca_sativa_newGene_888	--	--	Cellular Component: endosome (GO:0005768);; Cellular Component: trans-Golgi network (GO:0005802);; Biological Process: acetyl-CoA metabolic process (GO:0006084);; Biological Process: sterol biosynthetic process (GO:0016126);; Biological Process: brassinosteroid biosynthetic process (GO:0016132);;	--	--	--	--	--	--	S	Function unknown	DUF246 domain-containing protein, partial [Glycine soja]
Lactuca_sativa_newGene_1917	--	--	--	--	--	--	--	--	--	S	Function unknown	unnamed protein product [Coffea canephora]
Lactuca_sativa_newGene_2881	--	--	Molecular Function: serine-type endopeptidase activity (GO:0004252);; Biological Process: proteolysis (GO:0006508);; Cellular Component: external side of plasma membrane (GO:0009897);; Biological Process: stomatal complex morphogenesis (GO:0010103);; Biological Process: regulation of cell proliferation (GO:0042127);; Molecular Function: identical protein binding (GO:0042802);; Biological Process:…	--	--	--	--	--	--	R	General function prediction only	hypothetical protein PRUPE_ppb013559mg, partial [Prunus persica]
Lactuca_sativa_newGene_1746	--	--	Cellular Component: chloroplast (GO:0009507);;	--	--	--	--	Plant organelle RNA recognition domain;; Plant organelle RNA recognition domain	Protein ROOT PRIMORDIUM DEFECTIVE 1 GN=RPD1 OS=Arabidopsis thaliana (Mouse-ear cress) PE=1 SV=1	S	Function unknown	hypothetical protein JCGZ_18870 [Jatropha curcas]
Lactuca_sativa_newGene_1654	--	--	Molecular Function: protein binding (GO:0005515);; Biological Process: protein glycosylation (GO:0006486);; Biological Process: positive regulation of cell proliferation (GO:0008284);; Cellular Component: plasmodesma (GO:0009506);; Biological Process: systemic acquired resistance (GO:0009627);; Biological Process: gravitropism (GO:0009630);; Cellular Component: mediator complex (GO:0016592);; Bio…	K15156|0|vvi:100267561|mediator of RNA polymerase II transcription subunit 14; K15156 mediator of RNA polymerase II transcription subunit 14 (A)	--	--	--	Mediator complex subunit MED14	Mediator of RNA polymerase II transcription subunit 14 GN=F7O18.23 OS=Arabidopsis thaliana (Mouse-ear cress) PE=1 SV=1	K	Transcription	unnamed protein product [Vitis vinifera]
Lactuca_sativa_newGene_2195	--	--	Cellular Component: nucleus (GO:0005634);; Biological Process: response to brassinosteroid (GO:0009741);;	--	--	--	--	--	--	S	Function unknown	PREDICTED: uncharacterized protein LOC100267130 [Vitis vinifera]
Lactuca_sativa_newGene_2887	--	--	--	--	--	--	--	--	--	--	--	PREDICTED: uncharacterized protein LOC104892855 [Beta vulgaris subsp. vulgaris]
Lactuca_sativa_newGene_1335	--	--	Cellular Component: mitochondrial proton-transporting ATP synthase complex (GO:0005753);; Biological Process: glycolytic process (GO:0006096);; Biological Process: ubiquitin-dependent protein catabolic process (GO:0006511);; Biological Process: aerobic respiration (GO:0009060);; Cellular Component: plastid (GO:0009536);; Biological Process: photorespiration (GO:0009853);; Biological Process: resp…	--	--	--	--	--	--	S	Function unknown	PREDICTED: uncharacterized protein LOC103494239 [Cucumis melo]
Lactuca_sativa_newGene_3415	[E]	Amino acid transport and metabolism	Molecular Function: oxidoreductase activity, acting on CH-OH group of donors (GO:0016614);; Molecular Function: flavin adenine dinucleotide binding (GO:0050660);; Molecular Function: iron-sulfur cluster binding (GO:0051536);; Biological Process: oxidation-reduction process (GO:0055114);;	--	--	--	--	GMC oxidoreductase;; FAD dependent oxidoreductase;; FAD binding domain;; NAD(P)-binding Rossmann-like domain	--	R	General function prediction only	PREDICTED: long-chain-alcohol oxidase FAO1-like [Populus euphratica]
Lactuca_sativa_newGene_1827	--	--	--	--	--	--	--	--	NAD(P)H:quinone oxidoreductase OS=Solanum tuberosum (Potato) PE=2 SV=1	--	--	--
Lactuca_sativa_newGene_1897	--	--	Cellular Component: plastid (GO:0009536);; Biological Process: chromoplast organization (GO:0009661);; Biological Process: carotene biosynthetic process (GO:0016120);;	--	--	--	--	--	--	S	Function unknown	PREDICTED: uncharacterized protein LOC104222066 [Nicotiana sylvestris]
[truncated: 76 more rows]
