# Supplementary material for: Comparative physiological and transcriptomic analyses reveal the mechanisms of CO2 enrichment in promoting the growth and quality in Lactuca sativa
Source: PLoS One. 2023 Feb 3;18(2):e0278159. doi: 10.1371/journal.pone.0278159 (PMC9897578; doi:10.1371/journal.pone.0278159)
Supplement: S5 Table — (XLSX) [file pone.0278159.s006.xlsx]

## Sheet: Sheet1
S5 Table. CO2 response-related differentially expressed genes
#ID	SCD241	SCD61	SCDB161	SCF241	SCF61	SCFB161	GO_annotation	KEGG_annotation	KEGG_pathway_annotation	Pfam_annotation	Swiss-Prot_annotation	NR_annotation
Lsat_1_v5_gn_3_122401	16.3188	7.35799	13.5575	42.7603	20.6575	30.7465	Molecular Function: phosphorelay sensor kinase activity (GO:0000155);; Molecular Function: phosphorelay response regulator activity (GO:0000156);; Molecular Function: ATP binding (GO:0005524);; Cellular Component: endoplasmic reticulum membrane (GO:0005789);; Biological Process: regulation of transcription, DNA-templated (GO:0006355);; Biological Process: ethylene-activated signaling pathway (GO:…	K14509|0|tcc:TCM_020821|Signal transduction histidine kinase; K14509 ethylene receptor [EC:2.7.13.-] (A)	Plant hormone signal transduction (ko04075)	Response regulator receiver domain;; GAF domain;; His Kinase A (phospho-acceptor) domain;; GAF domain	Ethylene receptor 2 GN=ETR2 OS=Arabidopsis thaliana (Mouse-ear cress) PE=1 SV=2	putative ethylene receptor ETR2 [Lactuca sativa]
Lsat_1_v5_gn_8_164760	51.6755	34.4418	42.7856	122.372	76.3009	97.4549	Molecular Function: phosphorelay sensor kinase activity (GO:0000155);; Molecular Function: ATP binding (GO:0005524);; Cellular Component: endoplasmic reticulum (GO:0005783);; Biological Process: negative regulation of ethylene-activated signaling pathway (GO:0010105);; Cellular Component: membrane (GO:0016020);; Biological Process: peptidyl-histidine phosphorylation (GO:0018106);; Biological Proc…	K14509|0|vvi:100241730|ethylene response sensor 1; K14509 ethylene receptor [EC:2.7.13.-] (A)	Plant hormone signal transduction (ko04075)	Histidine kinase-, DNA gyrase B-, and HSP90-like ATPase;; His Kinase A (phospho-acceptor) domain;; GAF domain	Ethylene response sensor 1 GN=T20B5.14 OS=Arabidopsis thaliana (Mouse-ear cress) PE=1 SV=1	putative ethylene receptor ERS1 [Lactuca sativa]
Lsat_1_v5_gn_5_95460	84.8446	80.0037	59.0071	237.176	190.016	177.759	Cellular Component: nucleus (GO:0005634);; Biological Process: response to ethylene (GO:0009723);; Biological Process: response to auxin (GO:0009733);; Biological Process: organ senescence (GO:0010260);; Cellular Component: SCF ubiquitin ligase complex (GO:0019005);;	K14515|0|rcu:RCOM_0224460|grr1, plant, putative; K14515 EIN3-binding F-box protein (A)	Plant hormone signal transduction (ko04075)	Leucine Rich repeat;; F-box domain	EIN3-binding F-box protein 2 GN=EBF2 OS=Arabidopsis thaliana (Mouse-ear cress) PE=1 SV=1	PREDICTED: EIN3-binding F-box protein 1-like [Sesamum indicum]
Lsat_1_v5_gn_7_45101	1.83904	1.74347	0.561842	23.0468	7.01783	19.794	Cellular Component: intracellular part (GO:0044424);;	K14515|0|rcu:RCOM_0224460|grr1, plant, putative; K14515 EIN3-binding F-box protein (A)	Plant hormone signal transduction (ko04075)	Leucine Rich repeat	EIN3-binding F-box protein 2 GN=EBF2 OS=Arabidopsis thaliana (Mouse-ear cress) PE=1 SV=1	PREDICTED: EIN3-binding F-box protein 1-like [Sesamum indicum]
Lsat_1_v5_gn_5_139561	134.48	137.753	210.503	40.7184	35.804	57.0091	--	K13464|4.29441e-54|vvi:100254231|protein TIFY 10A; K13464 jasmonate ZIM domain-containing protein (A)	Plant hormone signal transduction (ko04075)	tify domain;; Divergent CCT motif	Protein TIFY 10A GN=T29M8.5 OS=Arabidopsis thaliana (Mouse-ear cress) PE=1 SV=1	JAZ1 [Maesa lanceolata]
Lsat_1_v5_gn_7_73881	12.2255	10.6419	10.8413	37.9417	22.3728	24.7188	Molecular Function: uroporphyrinogen decarboxylase activity (GO:0004853);; Biological Process: protoporphyrinogen IX biosynthetic process (GO:0006782);;	K01599|0|cmo:103492953|uroporphyrinogen decarboxylase 1, chloroplastic; K01599 uroporphyrinogen decarboxylase [EC:4.1.1.37] (A)	Porphyrin and chlorophyll metabolism (ko00860)	Uroporphyrinogen decarboxylase (URO-D)	Uroporphyrinogen decarboxylase 1, chloroplastic (Precursor) GN=HEME1 OS=Arabidopsis thaliana (Mouse-ear cress) PE=2 SV=2	PREDICTED: uroporphyrinogen decarboxylase 1, chloroplastic [Nelumbo nucifera]
Lsat_1_v5_gn_3_3061	1.46025	0.406664	0.195191	5.42938	4.69364	1.88004	Molecular Function: sucrose alpha-glucosidase activity (GO:0004575);; Cellular Component: vacuole (GO:0005773);; Biological Process: carbohydrate metabolic process (GO:0005975);;	K01193|0|pmum:103337231|acid beta-fructofuranosidase-like; K01193 beta-fructofuranosidase [EC:3.2.1.26] (A)	Galactose metabolism (ko00052);; Starch and sucrose metabolism (ko00500)	Glycosyl hydrolases family 32 N-terminal domain;; Domain of unknown function (DUF3357);; Glycosyl hydrolases family 32 C terminal	Beta-fructofuranosidase, soluble isoenzyme I (Precursor) GN=INV*DC4 OS=Daucus carota (Wild carrot) PE=1 SV=2	beta-fructofuranosidase [Cichorium intybus]
Lsat_1_v5_gn_3_15861	1.792	1.87316	1.99116	0.263521	0.470914	0.416689	Biological Process: maltose biosynthetic process (GO:0000024);; Biological Process: starch catabolic process (GO:0005983);; Biological Process: response to cold (GO:0009409);; Cellular Component: chloroplast stroma (GO:0009570);; Molecular Function: beta-amylase activity (GO:0016161);; Molecular Function: cation binding (GO:0043169);;	K01177|0|pop:POPTR_0003s03330g|beta-amylase family protein; K01177 beta-amylase [EC:3.2.1.2] (A)	Starch and sucrose metabolism (ko00500)	Glycosyl hydrolase family 14	Beta-amylase 3, chloroplastic (Precursor) OS=Arabidopsis thaliana (Mouse-ear cress) PE=1 SV=3	chloroplast beta-amylase 3 [Camellia sinensis]
Lsat_1_v5_gn_4_142020	14.629	7.71478	10.7124	36.4952	17.1569	26.9216	Molecular Function: trehalose-phosphatase activity (GO:0004805);; Biological Process: trehalose biosynthetic process (GO:0005992);; Biological Process: response to cadmium ion (GO:0046686);;	K01087|0|rcu:RCOM_0198410|trehalose-6-phosphate synthase, putative (EC:3.1.3.12); K01087 trehalose 6-phosphate phosphatase [EC:3.1.3.12] (A)	Starch and sucrose metabolism (ko00500)	Trehalose-phosphatase	Probable trehalose-phosphate phosphatase J GN=TPPJ OS=Arabidopsis thaliana (Mouse-ear cress) PE=1 SV=1	PREDICTED: probable trehalose-phosphate phosphatase J [Sesamum indicum]
Lsat_1_v5_gn_6_26160	11.1181	8.57953	10.7371	26.6685	26.0648	22.6308	Molecular Function: hexokinase activity (GO:0004396);; Molecular Function: ATP binding (GO:0005524);; Biological Process: glycolytic process (GO:0006096);; Biological Process: phosphorylation (GO:0016310);;	K00844|0|gmx:100776994|hexokinase-3-like; K00844 hexokinase [EC:2.7.1.1] (A)	Glycolysis / Gluconeogenesis (ko00010);; Fructose and mannose metabolism (ko00051);; Galactose metabolism (ko00052);; Starch and sucrose metabolism (ko00500);; Amino sugar and nucleotide sugar metabolism (ko00520);; Carbon metabolism (ko01200)	Hexokinase;; Hexokinase	Hexokinase-3 GN=At1g50460 OS=Arabidopsis thaliana (Mouse-ear cress) PE=1 SV=1	PREDICTED: hexokinase-3-like [Nelumbo nucifera]
Lsat_1_v5_gn_9_23900	5.02094	6.16268	2.95742	15.3066	15.1798	7.6997	Molecular Function: catalytic activity (GO:0003824);;	K01188|0|vvi:100252190|beta-glucosidase 11-like; K01188 beta-glucosidase [EC:3.2.1.21] (A)	Cyanoamino acid metabolism (ko00460);; Starch and sucrose metabolism (ko00500);; Phenylpropanoid biosynthesis (ko00940)	Glycosyl hydrolase family 1	Beta-glucosidase 11 (Precursor) GN=BGLU11 OS=Arabidopsis thaliana (Mouse-ear cress) PE=2 SV=2	PREDICTED: beta-glucosidase 11-like isoform X1 [Vitis vinifera]
Lsat_1_v5_gn_4_182521	427.083	799.653	303.754	1593.35	1991.38	871.358	Molecular Function: carbonate dehydratase activity (GO:0004089);; Molecular Function: zinc ion binding (GO:0008270);; Cellular Component: chloroplast stroma (GO:0009570);; Biological Process: carbon utilization (GO:0015976);;	K01673|4.69125e-145|cit:102616455|carbonic anhydrase, chloroplastic-like; K01673 carbonic anhydrase [EC:4.2.1.1] (A)	Nitrogen metabolism (ko00910)	Carbonic anhydrase	Carbonic anhydrase 1 OS=Flaveria linearis (Narrowleaf yellowtops) PE=2 SV=1	carbonic anhydrase 3 [Flaveria cronquistii]
Lsat_1_v5_gn_5_108800	10.3675	14.0255	32.4096	54.5544	32.8676	78.1964	Molecular Function: DNA binding (GO:0003677);; Molecular Function: sequence-specific DNA binding transcription factor activity (GO:0003700);; Cellular Component: nucleus (GO:0005634);; Biological Process: regulation of transcription, DNA-templated (GO:0006355);;	--	--	AP2 domain	Ethylene-responsive transcription factor ERF025 GN=ERF025 OS=Arabidopsis thaliana (Mouse-ear cress) PE=2 SV=1	ethylene-responsive transcription factor 8 [Artemisia annua]
Lsat_1_v5_gn_2_128021	20.4873	29.6242	50.3952	82.0224	75.308	100.586	Molecular Function: DNA binding (GO:0003677);; Molecular Function: sequence-specific DNA binding transcription factor activity (GO:0003700);; Cellular Component: nucleus (GO:0005634);; Biological Process: regulation of transcription, DNA-templated (GO:0006355);;	K09286|2.09972e-56|sot:102585187|ethylene-responsive transcription factor 5-like; K09286 EREBP-like factor (A)	--	AP2 domain	Ethylene-responsive transcription factor 5 GN=ERF5 OS=Nicotiana sylvestris (Wood tobacco) PE=2 SV=1	ethylene-responsive transcription factor 5 [Artemisia annua]
Lsat_1_v5_gn_1_5340	1.56296	1.17328	3.29764	6.09097	4.84023	10.4818	--	--	--	AP2 domain	Ethylene-responsive transcription factor ERF110 GN=ERF110 OS=Arabidopsis thaliana (Mouse-ear cress) PE=2 SV=2	PREDICTED: ethylene-responsive transcription factor ABR1-like [Sesamum indicum]
Lsat_1_v5_gn_6_92840	4.12834	12.3556	34.3476	19.0715	33.1293	139.584	Biological Process: transcription, DNA-templated (GO:0006351);;	K09286|1.28899e-62|tcc:TCM_015898|AP2/ERF domain-containing transcription factor, putative; K09286 EREBP-like factor (A)	--	AP2 domain	Ethylene-responsive transcription factor 1A OS=Arabidopsis thaliana (Mouse-ear cress) PE=1 SV=2	ethylene-responsive element binding protein1 homolog [Matricaria chamomilla]
Lsat_1_v5_gn_6_92900	2.4001	8.45483	20.8104	37.247	37.7466	101.487	Biological Process: transcription, DNA-templated (GO:0006351);;	K09286|2.38956e-47|cmo:103490862|ethylene-responsive transcription factor 2; K09286 EREBP-like factor (A)	--	AP2 domain	Ethylene-responsive transcription factor 1A OS=Arabidopsis thaliana (Mouse-ear cress) PE=1 SV=2	ethylene-responsive element binding protein1 homolog [Matricaria chamomilla]
Lsat_1_v5_gn_3_32080	12.9786	11.5813	15.8399	32.3556	29.9933	36.3298	Biological Process: transcription, DNA-templated (GO:0006351);;	--	--	AP2 domain	Ethylene-responsive transcription factor ERF113 GN=ERF113 OS=Arabidopsis thaliana (Mouse-ear cress) PE=2 SV=1	AP2 domain-containing transcription factor family protein [Populus trichocarpa]
Lsat_1_v5_gn_9_50700	62.064	78.8304	121.779	289.369	240.032	528.944	Biological Process: transcription, DNA-templated (GO:0006351);; Biological Process: regulation of cellular process (GO:0050794);;	K09286|1.95174e-44|sot:102585187|ethylene-responsive transcription factor 5-like; K09286 EREBP-like factor (A)	--	AP2 domain	Ethylene-responsive transcription factor 5 GN=ERF5 OS=Nicotiana sylvestris (Wood tobacco) PE=2 SV=1	ethylene-responsive transcription factor 5 [Artemisia annua]
Lsat_1_v5_gn_6_81041	0.317852	7.12069	8.78533	6.16532	29.1783	50.8032	Molecular Function: DNA binding (GO:0003677);; Molecular Function: sequence-specific DNA binding transcription factor activity (GO:0003700);; Cellular Component: nucleus (GO:0005634);; Biological Process: regulation of transcription, DNA-templated (GO:0006355);; Biological Process: regulation of pectin biosynthetic process (GO:1900030);;	--	--	AP2 domain	Ethylene-responsive transcription factor ERF012 GN=ERF012 OS=Arabidopsis thaliana (Mouse-ear cress) PE=2 SV=1	PREDICTED: ethylene-responsive transcription factor ERF014-like [Solanum tuberosum]
Lsat_1_v5_gn_4_164580	9.33906	8.46127	7.52474	22.4051	19.4785	16.4087	Molecular Function: DNA binding (GO:0003677);; Molecular Function: sequence-specific DNA binding transcription factor activity (GO:0003700);; Cellular Component: nucleus (GO:0005634);; Biological Process: regulation of transcription, DNA-templated (GO:0006355);;	K09286|3.42376e-67|sly:101268529|ethylene-responsive transcription factor ERF011; K09286 EREBP-like factor (A)	--	AP2 domain	Ethylene-responsive transcription factor ERF008 GN=ERF008 OS=Arabidopsis thaliana (Mouse-ear cress) PE=2 SV=1	PREDICTED: ethylene-responsive transcription factor ERF011 [Solanum lycopersicum]
Lsat_1_v5_gn_9_59881	3.26264	2.75706	2.98994	11.4235	6.47377	11.1134	--	--	--	bZIP transcription factor;; Basic region leucine zipper	Transcription factor RF2b GN=RF2b OS=Oryza sativa subsp. japonica (Rice) PE=1 SV=1	PREDICTED: transcription factor RF2b-like isoform X1 [Solanum lycopersicum]
Lsat_1_v5_gn_7_102900	1.67233	3.49798	3.50629	7.81538	17.4929	12.6706	--	--	--	bZIP transcription factor;; Basic region leucine zipper;; bZIP Maf transcription factor	Basic leucine zipper 34 GN=BZIP34 OS=Arabidopsis thaliana (Mouse-ear cress) PE=1 SV=1	PREDICTED: basic leucine zipper 61-like [Sesamum indicum]
Lsat_1_v5_gn_1_24181	162.298	197.952	347.494	409.236	377.722	988.645	Molecular Function: binding (GO:0005488);;	--	--	C2H2-type zinc finger;; Zinc finger, C2H2 type	Zinc finger protein ZAT10 GN=T22C5.18 OS=Arabidopsis thaliana (Mouse-ear cress) PE=2 SV=1	Zinc finger protein [Chrysanthemum x morifolium]
Lsat_1_v5_gn_4_109340	162.369	120.29	69.5285	1136.95	325.135	203.419	Cellular Component: chloroplast thylakoid membrane (GO:0009535);; Biological Process: photosynthesis, light harvesting (GO:0009765);; Cellular Component: chloroplast envelope (GO:0009941);; Cellular Component: plastoglobule (GO:0010287);; Molecular Function: chlorophyll binding (GO:0016168);; Biological Process: cysteine biosynthetic process (GO:0019344);; Biological Process: cellular cation home…	K08910|1.57092e-161|sot:102596966|cab1; chlorophyll a-b binding protein 4, chloroplastic-like; K08910 light-harvesting complex I chlorophyll a/b binding protein 4 (A)	Photosynthesis - antenna proteins (ko00196)	Chlorophyll A-B binding protein	Chlorophyll a-b binding protein P4, chloroplastic (Precursor) OS=Pisum sativum (Garden pea) PE=1 SV=1	PREDICTED: chlorophyll a-b binding protein P4, chloroplastic [Nicotiana tomentosiformis]
Lsat_1_v5_gn_5_136060	77.8863	455.092	111.497	445.851	1178.78	481.033	Cellular Component: extracellular region (GO:0005576);; Molecular Function: manganese ion binding (GO:0030145);; Molecular Function: nutrient reservoir activity (GO:0045735);;	--	--	Cupin;; Cupin domain	Auxin-binding protein ABP19a (Precursor) GN=ABP19A OS=Prunus persica (Peach) PE=3 SV=1	PREDICTED: auxin-binding protein ABP19a-like [Nicotiana sylvestris]
Lsat_1_v5_gn_2_12921	8.38916	19.4086	54.2992	140.3	140.117	124.574	--	--	--	DnaJ domain	Chaperone protein dnaJ 11, chloroplastic (Precursor) GN=T19K4.170 OS=Arabidopsis thaliana (Mouse-ear cress) PE=1 SV=2	Chaperone protein dnaJ 11, chloroplast precursor, putative [Ricinus communis]
Lsat_1_v5_gn_3_128781	10.9164	3.02742	5.4649	79.6149	28.1191	25.0102	Molecular Function: DNA binding (GO:0003677);; Biological Process: regulation of transcription, DNA-templated (GO:0006355);;	--	--	GATA zinc finger	GATA transcription factor 2 GN=GATA2 OS=Arabidopsis thaliana (Mouse-ear cress) PE=2 SV=1	unnamed protein product [Vitis vinifera]
Lsat_1_v5_gn_1_34581	10.7968	7.42683	5.62721	27.8329	15.0816	18.9747	Molecular Function: binding (GO:0005488);;	--	--	GATA zinc finger	GATA transcription factor 9 GN=GATA9 OS=Arabidopsis thaliana (Mouse-ear cress) PE=2 SV=1	GATA transcription factor 9 [Morus notabilis]
Lsat_1_v5_gn_7_37240	52.8719	28.137	15.4437	15.189	9.60176	6.90374	--	--	--	GATA zinc finger	Putative GATA transcription factor 22 GN=GATA22 OS=Arabidopsis thaliana (Mouse-ear cress) PE=3 SV=1	unnamed protein product [Coffea canephora]
Lsat_1_v5_gn_4_49501	37.3639	20.5737	27.6888	81.209	52.1203	56.2686	--	--	--	Helix-loop-helix DNA-binding domain	Transcription factor bHLH30 OS=Arabidopsis thaliana (Mouse-ear cress) PE=1 SV=1	Basic helix-loop-helix DNA-binding superfamily protein, putative isoform 2 [Theobroma cacao]
Lsat_1_v5_gn_4_110001	12.2244	8.05975	10.1103	31.5237	23.9854	22.355	--	--	--	Helix-loop-helix DNA-binding domain	Transcription factor PIF7 GN=MFB13.4 OS=Arabidopsis thaliana (Mouse-ear cress) PE=1 SV=2	DNA binding protein, putative isoform 1 [Theobroma cacao]
Lsat_1_v5_gn_1_50761	2.53139	1.08182	1.81284	15.2299	7.02422	7.29034	Biological Process: response to hypoxia (GO:0001666);; Biological Process: regulation of transcription, DNA-templated (GO:0006355);; Biological Process: determination of bilateral symmetry (GO:0009855);; Biological Process: systemic acquired resistance, salicylic acid mediated signaling pathway (GO:0009862);; Biological Process: polarity specification of adaxial/abaxial axis (GO:0009944);; Biolog…	--	--	Myb/SANT-like DNA-binding domain	--	unnamed protein product [Vitis vinifera]
Lsat_1_v5_gn_3_12501	58.6875	82.3959	35.4977	23.6551	31.5852	15.6817	Molecular Function: DNA binding (GO:0003677);; Molecular Function: chromatin binding (GO:0003682);;	K09422|3.20272e-65|vvi:100232899|MYBPA1; MYBPA1 protein; K09422 myb proto-oncogene protein, plant (A)	--	Myb-like DNA-binding domain;; Myb-like DNA-binding domain	Myb-related protein Zm38 OS=Zea mays (Maize) PE=2 SV=1	MYB9A protein [Gerbera hybrid cultivar]
Lsat_1_v5_gn_0_8241	23.2356	15.558	30.2486	100.858	45.6378	70.6584	Molecular Function: DNA binding (GO:0003677);; Molecular Function: chromatin binding (GO:0003682);; Molecular Function: sequence-specific DNA binding transcription factor activity (GO:0003700);; Cellular Component: nucleus (GO:0005634);; Biological Process: regulation of transcription, DNA-templated (GO:0006355);; Biological Process: heat acclimation (GO:0010286);;	--	--	Myb-like DNA-binding domain;; Myb-like DNA-binding domain	Transcription factor DIVARICATA GN=DIVARICATA OS=Antirrhinum majus (Garden snapdragon) PE=2 SV=1	unnamed protein product [Coffea canephora]
Lsat_1_v5_gn_1_53040	6.4815	4.72398	5.74428	14.5749	10.7442	12.2124	--	--	--	Myb-like DNA-binding domain;; Myb-like DNA-binding domain	Telomere repeat-binding protein 2 GN=F12A12.110 OS=Arabidopsis thaliana (Mouse-ear cress) PE=1 SV=1	PREDICTED: uncharacterized protein LOC100263609 [Vitis vinifera]
Lsat_1_v5_gn_3_81620	16.6364	24.7549	4.50933	4.21645	7.79311	9.33868	Molecular Function: DNA binding (GO:0003677);; Molecular Function: chromatin binding (GO:0003682);;	K16166|3.41294e-65|rcu:RCOM_0077190|r2r3-myb transcription factor, putative; K16166 transcription factor MYB75 (A)	Circadian rhythm - plant (ko04712)	Myb-like DNA-binding domain;; Myb-like DNA-binding domain	Transcription factor MYB113 GN=MYB113 OS=Arabidopsis thaliana (Mouse-ear cress) PE=1 SV=1	transcription factor GbMYB1 [Gynura bicolor]
Lsat_1_v5_gn_9_111260	4.04334	2.7066	6.75804	8.62793	29.4888	19.517	--	K09422|4.44353e-75|pper:PRUPE_ppa023154mg|hypothetical protein; K09422 myb proto-oncogene protein, plant (A)	--	Myb-like DNA-binding domain;; Myb-like DNA-binding domain	Transcription factor MYB44 GN=K8K14.2 OS=Arabidopsis thaliana (Mouse-ear cress) PE=2 SV=1	PREDICTED: transcription factor MYB44-like [Sesamum indicum]
Lsat_1_v5_gn_1_19840	0.802673	2.53344	5.43878	12.2091	8.54113	37.3832	--	--	--	Myb-like DNA-binding domain;; Myb-like DNA-binding domain	Transcription factor MYB44 GN=K8K14.2 OS=Arabidopsis thaliana (Mouse-ear cress) PE=2 SV=1	PREDICTED: transcription factor MYB44-like [Sesamum indicum]
Lsat_1_v5_gn_3_82160	214.701	190.508	111.194	92.2543	54.9619	53.0858	--	K09422|3.65799e-65|pmum:103342478|transcription factor MYB90-like; K09422 myb proto-oncogene protein, plant (A)	--	Myb-like DNA-binding domain;; Myb-like DNA-binding domain	Transcription factor MYB113 GN=MYB113 OS=Arabidopsis thaliana (Mouse-ear cress) PE=1 SV=1	MYB10 protein [Gerbera hybrid cultivar]
Lsat_1_v5_gn_4_71141	77.0441	132.953	131.181	34.373	53.951	57.2252	--	--	--	No apical meristem (NAM) protein	Putative NAC domain-containing protein 94 GN=ANAC094 OS=Arabidopsis thaliana (Mouse-ear cress) PE=3 SV=1	Putative NAC domain-containing protein 94 [Glycine soja]
Lsat_1_v5_gn_6_7601	10.2415	11.5316	16.8713	22.0583	31.1508	6.53975	--	--	--	Zinc finger C-x8-C-x5-C-x3-H type (and similar)	Zinc finger CCCH domain-containing protein 35 OS=Oryza sativa subsp. japonica (Rice) PE=2 SV=1	Zinc finger CCCH domain-containing protein 49 [Morus notabilis]
Lsat_1_v5_gn_5_141001	5.78225	1.54689	0.994533	40.7168	14.5654	23.2036	photosynthesis, light reaction (GO:0019684);; Biological Process: cellular cation homeostasis (GO:0030003);; Molecular Function: manganese ion binding (GO:0030145);; Cellular Component: extracellular matrix (GO:0031012);; Biological Process: defense response to bacterium (GO:0042742);; Molecular Function: nutrient reservoir activity (GO:0045735);; Cellular Component: apoplast (GO:0048046);; Biolo…	--	--	Cupin;; Cupin domain	Auxin-binding protein ABP20 (Precursor) GN=ABP20 OS=Prunus persica (Peach) PE=2 SV=1	PREDICTED: auxin-binding protein ABP19a-like [Cucumis melo]
